# Supplementary material for: A genome scale metabolic network for rice and accompanying analysis of tryptophan, auxin and serotonin biosynthesis regulation under biotic stress
Source: Rice (N Y). 2013 May 29;6:15. doi: 10.1186/1939-8433-6-15 (PMC4883713; doi:10.1186/1939-8433-6-15)
Supplement: Supplementary file 1 — Additional file 1: Table S1: List of pathways that have undergone manual curation. (XLSX 12 KB) [file 12284_2013_52_MOESM1_ESM.xlsx]

## Sheet: Sheet1
Pathway	Curation activity		Curation activity abbreviations
13-LOX and 13-HPL pathway	1		1 = Pathways added through manual curation
9-LOX and 9-HPL pathway	1		2 = Pathways that have undergone reaction or gene assignment curation
Argenine biosynthesis I	1,2		3 = Pathways that have been deleted for being predominantly microbial or identified as "non-plant pathways", and not expected to exist in plant species (Plant Metabolic Network)
Cardiolipin biosynthesis	1
Chlorophyll a biosynthesis I	1,2
Chlorophyll Cycle	1
Cutin biosynthesis	1
GDP-L-fucose biosynthesis I (from GDP-D-mannose)	1
Homomethionine biosynthesis	1,2
Hydroxycinnamic acid serotonin amides biosynthesis	1,2
Inositol oxidation	1
Momilactone Biosynthesis	1,2
NAD/NADH phosphorylation and dephosphorylation	1
Oryzalexin A-F Biosynthesis	1,2
Oryzalexin S Biosynthesis	1,2
Phylloquinone biosynthesis	1
Phytocassane Biosynthesis	1,2
Plastoquinone biosynthesis	1
Putrescine biosynthesis I	1,2
Pyridine nucleotide cycling (plants)	1
S-methylmethionine cycle	1,2
Stachyose biosynthesis	1,2
Tetrapyrrole biosynthesis	1,2
UDP-D-galacturonate biosynthesis I (from UDP-D-glucuronate)	1
UDP-D-xylose biosynthesis	1,2
UDP-L-arabinose biosynthesis I (from UDP-xylose)	1
UDP-L-arabinose biosynthesis II (from L-arabinose)	1
80 transport reactions	1,2
6,7,4'-trihydroxyisoflavone biosynthesis	2
Abscisic acid biosynthetic	2
Auxin biosynthesis	2
Chorismate biosynthesis	2
Delphinidin 3-O-glucoside biosynthesis	2
ent-kaurene biosynthesis	2
Ethylene biosynthetic	2
Flavonoid biosynthesis	2
Flavonol biosynthesis	2
GA12 biosynthesis	2
Gentiodelphin biosynthesis	2
Geranylgeranyldiphosphate biosynthesis II (plastidic)	2
Glycolysis IV (plant cytosol)	2
Jasmonic acid biosynthesis	2
Leucine biosynthesis	2
Leucodelphinidin biosynthesis	2
Leucopelargonidin & Leucocyanidin biosynthesis	2
Maackiain biosynthesis	2
Medicarpin biosynthesis	2
Pelargonidin 3-O-glucoside & Cyanidin 3-O-glucoside biosynthesis	2
phenylpropanoid biosynthesis	2
phenylpropanoid biosynthesis, initial reactions	2
Phospholipid biosynthesis II	2
Pinobanksin biosynthesis	2
Proanthocyanidin biosynthesis from flavonols biosynthesis	2
Starch degradation	2
Sucrose degradation III	2
Thiamine biosynthesis	2
trans-zeatin biosynthesis	2
Trehalose biosynthesis	2
Tryptophan biosynthesis	2
(S)-reticuline biosynthesis	3
Anandamide degradation	3
Arginine degradation IV (arginine decarboxylase/agmatine deiminase pathway)	3
Berberine biosynthesis	3
Bifidobacterium shunt	3
Biotin biosynthesis I	3
C4 photosynthetic carbon assimilation cycle	3
Catecholamine biosynthesis	3
Chlorophyll biosynthesis	3
Chlorophyll biosynthesis 1	3
Chlorophyll cycle1	3
Choline-O-sulfate degradation	3
Cobalamin biosynthesis II (aerobic pathway)	3
Colanic acid building blocks biosynthesis	3
Cyanide degradation	3
D-camphor degradation	3
Desulfonation of 2-aminobenzenesulfonate, benzenesulfonate and 4-toluenesulfonate	3
Enterobacterial common antigen biosynthesis	3
Enterobactin biosynthesis	3
Entner-Doudoroff pathway I	3
Entner-Doudoroff pathway II (non-phosphorylative)	3
Entner-Doudoroff pathway III (semi-phosphorylative)	3
Ergosterol biosynthesis	3
Fatty acid elongation -- unsaturated	3
Formaldehyde assimilation I (serine pathway)	3
Formaldehyde assimilation II (RuMP Cycle)	3
Formaldehyde oxidation I	3
Formaldehyde oxidation IV (thiol-independent)	3
Formate oxidation to CO<sub>2</sub>	3
FormylTHF biosynthesis I	3
Gallate degradation III (anaerobic)	3
Geranylgeranyldiphosphate biosynthesis I (cytosolic)	3
Gibberellin biosynthesis IV (Gibberella fujikuroi)	3
Glucose fermentation to lactate II	3
Glucose heterofermentation to lactate I	3
Glutamate degradation VIII	3
Glutathione-mediated detoxification	3
Glycerol degradation I	3
Glycine betaine biosynthesis I (Gram-negative bacteria)	3
Glycine betaine biosynthesis II (Gram-positive bacteria)	3
Glycine betaine degradation	3
Glycogen biosynthesis	3
Glycogen biosynthesis I (from ADP-D-Glucose)	3
Glycogen degradation	3
Glycolysis II	3
Homolactic fermentation	3
IAA biosynthesis IV	3
Iisoflavonoid biosynthesis I	3
Interconversion of arginine, ornithine and proline	3
Isoflavonoid biosynthesis II	3
Isoleucine degradation II	3
Lactose degradation II	3
Lactose degradation III	3
Leucine degradation III	3
Lysine biosynthesis IV	3
Lysine biosynthesis V	3
m-cresol degradation	3
Menaquinone biosynthesis	3
Methionine biosynthesis I	3
Methionine biosynthesis III	3
Methionine degradation I (to homocysteine)	3
Methylcitrate cycle	3
Microbial photosynthesis	3
Mycothiol biosynthesis	3
NAD salvage pathway II	3
O-antigen biosynthesis	3
Octane oxidation	3
p-cymene degradation	3
Peptidoglycan biosynthesis	3
Phenylethylamine degradation	3
Purine fermentation to acetate and CO2	3
Pyruvate fermentation to propionate	3
Respiration (anaerobic)	3
Sulfate reduction I (assimilatory)	3
Superpathway glycolysis+Entner Doudoroff	3
Superpathway glycolysis+TCA variation VIII	3
Superpathway of arginine, putrescine, and 4-aminobutyrate degradation	3
Superpathway of ornithine degradation	3
Superpathway of parathion degradation	3
TCA cycle variation II	3
TCA cycle variation IV	3
TCA cycle variation VIII	3
Thiocyanate degradation I	3
Toluene degradation I (via benzoate)	3
Toluene degradation VI (anaerobic)	3
Trehalose biosynthesis II	3
Trehalose biosynthesis V	3
UDP-N-acetyl-D-glucosamine biosynthesis	3
Urate degradation	3
Valine degradation II	3
Xylose degradation	3
γ-butyrobetaine degradation	3
	1 = Pathways added through manual curation
	2 = Pathways that have undergone reaction or gene assignment curation
	3 = Pathways that have been deleted for being predominantly microbial or identified as "non-plant pathways", and not expected to exist in plant species (Plant Metabolic Network)
