# Supplementary material for: A genome scale metabolic network for rice and accompanying analysis of tryptophan, auxin and serotonin biosynthesis regulation under biotic stress
Source: Rice (N Y). 2013 May 29;6:15. doi: 10.1186/1939-8433-6-15 (PMC4883713; doi:10.1186/1939-8433-6-15)
Supplement: Supplementary file 2 — Additional file 2: Table S2: Gene expression values of diurnally cycling rice genes mapped to RiceCyc pathways. The headers of data columns indicate the diurnal sampling time point starting with the beginning of the light period (0 h). (XLSX 379 KB) [file 12284_2013_52_MOESM2_ESM.xlsx]

## Sheet: Sheet3
Gene-ID	0 hrs	4	8	12	16	20	24	28	32	36	40	44	48
LOC_Os06g44840	478.243	830.441	1100.24	981.513	704.992	482.262	497.753	854.936	1100.9	1021.23	649.425	471.759	457.763
LOC_Os02g16660	261.395	231.032	301.606	426.842	447.243	392.52	275.206	242.1	332.875	437.216	458.31	344.398	255.845
LOC_Os03g16140	3006.71	1732.32	1430.78	1596.42	2588.96	2923.24	2959.64	1793.58	1605.87	1652.86	2638.75	2924.46	3176.32
LOC_Os01g45750	5079.35	6107.4	5041.9	2923.13	2504.53	2861.14	4978.5	5347.74	5136.79	3043.29	2719.96	3320.05	5208.65
LOC_Os06g41840	204.782	212.877	180.24	200.787	314.696	608.879	233.256	175.841	179.905	210.912	380.065	606.013	257.784
LOC_Os02g25900	681.637	462.629	341.229	357.538	674.63	795.898	700.05	493.746	370.274	402.085	543.166	732.166	734.129
LOC_Os01g73450	1624.39	3519.01	5473.03	5511.55	3104.89	1883.09	1330.29	3272.02	5006.38	5058.79	3207.54	2043.48	1983.12
LOC_Os12g12850	4286.49	5950.3	8285.9	9128.94	7392.93	5208.98	4201.29	6020.16	8779.95	8457.08	5991.56	4802.55	4330.12
LOC_Os06g03560	215.221	407.791	775.546	1084.17	1021.96	537.248	197.013	396.859	718.05	922.32	950.484	595.09	239.749
LOC_Os12g22030	382.608	484.906	755.936	971.836	805.18	488.484	458.926	506.982	801.61	968.204	709.497	434.47	358.357
LOC_Os04g18200	959.881	1361.75	1814.11	2059.03	1444.56	1221.01	974.014	1195.89	1711.55	1926.77	1752.09	1241.06	880.86
LOC_Os08g41090	94.1871	165.995	719.702	1513.78	1191.14	608.229	102.859	115.741	629.84	1236.17	1470.47	602.054	89.8719
LOC_Os01g10280	114.26	179.512	308.243	357.702	247.69	167.796	125.205	179.31	277.183	331.671	252.523	171.137	87.5651
LOC_Os01g45830	35.6967	75.3733	337.166	1221.04	186.272	217.391	65.428	115.736	472.227	1373.78	201.611	150.999	46.2051
LOC_Os02g32280	221.551	129.539	104.791	166.338	264.945	278.265	238.185	168.015	113.551	114.684	189.223	256.026	256.798
LOC_Os08g39370	303.903	1627.07	1438.21	169.936	20.0785	31.1356	373.548	1656.18	1600.66	215.551	22.5784	33.5819	331.933
LOC_Os08g28730	2265.24	1280.04	771.551	430.94	763.502	456.428	2148.4	938.871	696.67	499.903	531.795	690.842	2160.49
LOC_Os06g12630	1730.54	3968.09	5184.17	5845.19	3288.44	1178.54	1252.17	3652.88	4863.19	5197.86	3497.5	1803.42	1391.29
LOC_Os02g47850	1076.62	1347.86	1714.72	1600.94	1334.83	1069.73	972.933	1356.87	1715.03	1645.55	1502.73	1120.55	1036.15
LOC_Os08g33720	234.243	1442.84	2409.93	2070.32	358.027	204.805	324.68	1552.56	2037.54	2025.65	446.008	317.078	316.82
LOC_Os01g65350	420.032	598.255	956.034	1147.17	753.385	609.967	384.237	673.408	956.628	1007.36	785.4	564.859	335.013
LOC_Os07g06660	11557.6	11491.5	7977.7	2794.02	1919.69	3989.57	9691.6	10974.1	8483.5	3700.24	1639.83	6101.78	11945.2
LOC_Os09g31478	276.355	278.876	218.474	284.963	273.944	902.452	365.017	236.949	260.5	278.876	278.876	773.001	278.876
LOC_Os04g43650	900.521	1535.97	703.811	668.194	752.314	531.926	956.782	1590.8	721.251	605.719	775.243	687.03	990.552
LOC_Os02g21520	124.191	128.372	182.854	221.307	205.052	146.133	116.745	126.432	189.552	252.235	206.823	144.859	105.995
LOC_Os02g01590	665.502	685.375	84.2202	77.9289	178.474	83.2322	735.551	628.003	109.463	154.857	171.761	234.563	586.247
LOC_Os02g35630	341.684	1064.86	1260.29	1044.51	381.218	306.019	358.724	1003.17	1260.32	822.443	434.109	326.166	386.763
LOC_Os11g05260	814.474	1091.05	1589.65	1677.7	1093.58	691.025	555.001	1042.8	1640.4	1563.47	1214.13	720.229	813.214
LOC_Os01g43270	27.8767	47.1705	61.5045	59.167	27.1429	25.3535	19.6426	43.8916	55.8794	56.1937	26.2992	21.9778	23.8103
LOC_Os02g14440	142.024	68.353	526.978	2233.83	4172.82	670.124	129.14	48.3147	184.397	2123.4	4451.02	913.575	142.508
LOC_Os01g54940	1023.63	854.269	647.678	532.497	622.498	1003.91	1010.47	831.252	669.511	555.739	756.118	961.507	1058.68
LOC_Os05g25400	396.177	1087.58	2029.95	2008.01	771.038	381.378	318.617	938.472	1841.09	2053.94	978.936	515.89	324.703
LOC_Os03g41612	370.706	364.243	513.551	649.36	626.9	484.073	414.256	346.859	539.204	702.474	688.483	509.52	316.573
LOC_Os12g07880	36.4569	54.0113	111.591	161.474	116.762	82.3718	46.4594	51.7936	88.635	140.174	141.393	78.0645	25.7865
LOC_Os02g33110	473.397	1206.13	1229.44	813.523	343.732	359.465	473.054	1254.94	1173.97	816.345	429.936	365.028	460.729
LOC_Os03g44230	203.628	333.832	790.028	760.79	344.835	316.586	219.608	349.519	815.665	734.245	373.446	279.396	268.32
LOC_Os01g25440	151.728	93.8154	74.1619	103.63	137.705	160.942	152.059	122.374	94.8992	97.2813	110.68	160.761	171.966
LOC_Os01g61560	1048.78	1300.2	1505.57	1753.91	1418.8	1106.54	947.8	1396	1555.17	1614.03	1426.4	1192.3	1073.58
LOC_Os05g45710	5827.93	3676.81	2539.04	1693.49	3096.55	4212	4977.47	3957.92	2701.49	1928.82	3390.64	4283.24	5804.54
LOC_Os02g27490	17.7169	280.071	500.054	395.166	60.7217	26.6322	21.6103	289.181	413.705	334.575	57.0101	22.1197	20.9527
LOC_Os01g49330	90.3569	74.4091	97.917	200.797	172.782	91.9073	80.8635	65.4554	72.9399	185.015	186.783	99.104	90.1501
LOC_Os11g41160	331.419	511.526	666.148	660.381	448.844	249.137	372.36	583.901	772.706	761.009	456.397	288.859	338.216
LOC_Os06g12600	795.918	976.29	1328.86	1202.54	695.254	494.237	662.32	1087.74	1327.33	1219.53	780.493	559.897	701.861
LOC_Os01g09540	1155.47	1559.32	3518.17	5407.74	3951.99	1984.02	888.859	1069.62	2938.3	4427.47	4853.47	1899.16	1083.55
LOC_Os04g59540	44.8819	151.364	80.9818	36.9118	21.3363	23.8384	52.1383	190.568	88.3876	40.4342	23.2307	30.7452	33.4828
LOC_Os03g49510	316.141	527.805	669.177	697.492	372.256	318.83	335.982	515.772	681.157	583.403	350.495	329.346	301.397
LOC_Os09g28050	2610.99	2577.59	2208.87	1596.62	1682.86	2069.3	2653.17	2331.53	1940.71	1605.34	1952.3	2277.86	2743.85
LOC_Os01g50030	175.731	1527.26	1990.35	1374.2	198.396	114.078	221.537	1480.83	2021.64	1086.45	163.634	174.719	187.946
LOC_Os11g39670	180.993	197.782	309.252	369.693	324.212	223.833	200.615	185.753	279.721	388.57	376.558	208.698	165.251
LOC_Os04g40874	970.545	2700.25	4111.28	3797.08	2129.63	987.154	1177.9	2554.51	3625.24	2991.42	1639.82	1167.41	1008.51
LOC_Os01g09320	2048.31	1858.2	1094.17	478.099	511.913	1374.17	1927	1745.79	897.756	477.678	415.212	1056.4	2272.49
LOC_Os03g05310	1041.08	1038.01	654.572	503.002	597.936	777.936	1126.55	1030.08	777.936	464.746	580.676	752.105	956.752
LOC_Os04g57560	481.622	1508.8	2492.78	2788.98	823.17	242.267	436.711	1475.74	2605.61	2325.55	540.09	355.008	483.318
LOC_Os02g11110	53.0411	437.782	676.974	666.317	313.32	226.667	57.1104	353.73	719.569	736.522	408.592	209.318	24.8203
LOC_Os06g40080	3585.26	3434.55	1845.66	681.778	803.812	2082.03	3236.59	3287.9	2087.97	742.811	1002.82	2113.18	4359.24
LOC_Os05g24650	852.936	1411.3	1698	841.09	134.058	239.09	502.942	1439.74	1621.42	841.09	155.265	278.724	968.223
LOC_Os05g49880	2658.11	4224.78	4908.55	2691.72	1728.78	759.397	2931.38	4168.58	4466.65	3294.09	1719.97	1523.36	2860.51
LOC_Os06g04200	18.4286	45.7156	61.1035	17.1635	18.392	19.7033	15.9594	45.845	50.9571	20.2834	18.654	20.0288	18.5097
LOC_Os02g09810	492.053	313.013	217.697	178.893	361.936	1193.44	653.474	295.162	231.702	356.148	354.383	1019.6	614.551
LOC_Os04g37619	212.737	2137.46	2449.86	1740.98	115.472	152.494	234.731	2212.82	2662.55	1335.77	91.1851	119.757	205.855
LOC_Os06g22060	1405.47	1119.06	767.09	360.573	406.231	1038.18	1181.82	1214.64	746.593	386.876	630.368	888.182	1506.32
LOC_Os12g07830	84.2456	117.989	206.628	258.31	167.535	95.2413	108.067	143.353	201.557	238.936	175.963	123.434	86.3418
LOC_Os01g12210	623.152	851.04	737.262	189.326	71.1543	59.9724	424.978	844.705	603.333	269.961	68.24	131.445	648.883
LOC_Os02g24020	457.888	660.01	1051.97	1097.32	847.39	462.006	541.679	701.992	915.035	1082.63	760.072	581.744	350.166
LOC_Os02g02340	489.705	360.353	149.753	69.4825	132.966	356.134	517.744	427.561	201.985	94.2332	124.819	421.782	625.467
LOC_Os01g63270	1293.05	2680.58	4342.55	4739	2438.25	1145.15	1059.03	3141.09	4032.06	4217.9	1830.4	1193.73	775.883
LOC_Os10g29470	5062.4	5048.32	1933.08	1064.27	1107.83	689.551	4014.97	4470.37	1880.7	988.067	1356.66	1214.23	4459.68
LOC_Os07g31884	1545.44	1549.32	1001.4	412.267	461.542	1300.43	1367.02	1443.47	932.288	508.737	561.528	966.284	1483.52
LOC_Os03g46740	442.753	692.822	873.782	832.936	541.013	364.874	429.32	662.27	711.691	800.829	626.124	472.254	411.827
LOC_Os05g45900	21.641	19.2367	14.8659	14.1723	16.5256	19.275	21.641	21.3848	14.98	14.8083	16.4535	19.9289	21.3307
LOC_Os07g48040	240.374	169.39	522.474	1599.7	691.961	312.632	254.852	143.486	526.891	1660.32	708.316	442.55	221.734
LOC_Os01g12730	932.973	1352.13	1141.99	837.839	646.907	544.85	940.539	1328.3	1244.06	1011.82	576.859	677.132	951.655
LOC_Os03g38990	489.616	365.937	463.551	563.159	648.085	676.8	426.548	357.506	424.714	559.25	675.909	616.705	484.825
LOC_Os01g44980	1205.24	1793.73	2797.82	2846.13	1398.47	1067.4	798.695	1623.17	2674.72	2759.25	1813.61	1135.99	1083.4
LOC_Os03g21980	121.038	101.284	174.026	256.841	224.454	210.239	112.09	82.9704	144.187	221.432	255.488	195.091	94.9514
LOC_Os02g56170	250.067	498.438	826.731	961.456	478.936	333.988	268.932	504.603	940.741	944.136	600.151	380.09	197.482
LOC_Os05g48450	1080.24	1455.56	1839.97	2032.98	1594.66	1052.32	1167.89	1533.92	1752.52	1844.02	1339.67	1081.24	1041.62
LOC_Os07g29420	96.8072	157.18	193.474	209.469	110.166	78.3921	107.005	143.685	191.755	184.819	148.328	102.731	83.193
LOC_Os01g50160	94.5512	99.1609	120.224	100.804	159.255	301.975	112.768	98.524	125.457	159.259	177.757	288.761	118.025
LOC_Os04g56290	105.719	152.294	170.436	153.031	94.4186	90.9687	105.397	169.286	167.656	159.545	110.61	108.604	89.6576
LOC_Os07g32570	2342.99	3059.34	2688.72	557.551	272.342	523.509	1836.44	2663.16	1953.83	527.343	331.772	1000.01	2471.78
LOC_Os03g22790	2365.28	672.312	210.36	153.705	402.958	1216.87	2086.81	709.676	214.546	286.532	450.722	1377.81	2298.82
LOC_Os03g17520	326.32	1173.37	1039.4	770.919	347.488	128.225	422.717	1255.6	1273.25	956.274	355.669	253.594	345.602
LOC_Os12g17070	92.3204	108.692	185.328	329.062	234.703	169.994	89.335	96.2453	166.947	299.339	289.761	165.523	78.245
LOC_Os09g29430	192.821	303.473	398.265	258.427	147.046	123.626	175.013	300.272	343.842	260.876	202.585	121.858	212.678
LOC_Os06g04150	340.255	455.705	700.404	716.319	504.944	249.551	329.841	445.913	623.493	837.269	557.604	303.059	283.09
LOC_Os03g62670	1107.29	1482.47	1103.86	401.548	198.218	326.397	799.755	1466.79	985.317	460.496	148.474	441.228	1322.48
LOC_Os04g32620	23.0717	24.5719	22.105	21.1969	19.3972	65.9928	29.1724	25.1226	26.8499	33.7879	27.7957	68.4594	31.2251
LOC_Os03g29950	64.6631	203.602	593.457	670.844	289.016	143.208	65.0442	212.978	545.166	537.222	362.863	187.666	72.701
LOC_Os10g30156	492.15	332.532	179.364	234.002	230.782	211.238	512.883	294.685	188.318	174.548	280.334	261.128	487.186
LOC_Os04g10060	12.8108	9.70559	9.92894	10.278	12.2615	28.1834	8.57133	7.60463	8.86472	11.0445	14.1862	30.8601	10.7922
LOC_Os06g48800	81.6841	39.6203	27.4709	13.2188	14.5774	26.1609	72.7732	40.0413	27.3971	14.1451	14.9174	16.4115	98.364
LOC_Os12g07270	52.411	175.32	431.815	410.737	174.742	67.5309	73.9391	206.77	513.486	457.625	174.742	71.221	49.7345
LOC_Os10g30080	1026.33	884.454	1252.07	2326.9	2496.36	1550.27	1228.72	1024.34	1328.09	2186.71	2217.63	1634.82	988.628
LOC_Os03g19930	102.841	177.048	345.168	268.971	168.698	102.379	108.589	173.705	304.457	286.317	204.549	116.836	75.3739
LOC_Os08g27040	1037.32	963.684	1140.25	1627.57	1931.47	1442.24	1140.94	1008.25	1213.01	1575.66	1917.73	1436.51	907.418
LOC_Os05g32210	315.497	424.09	519.61	519.33	460.896	386.117	301.401	424.09	536.166	511.922	440.001	387.303	311.258
LOC_Os12g16200	320.628	802.321	1707.51	2106.96	969.212	431.551	320.302	649.986	1483.26	1649.58	998.444	495.185	274.705
LOC_Os01g60190	1250.44	1843.89	3949.36	4912.7	2773.01	1468.62	1377.32	2005.6	3998.55	5112.39	2623.82	1738.01	1036.31
LOC_Os09g25610	416.511	141.849	132.076	167.126	92.2872	122.923	495.714	61.3549	52.0888	61.6437	159.367	138.859	501.608
LOC_Os04g20220	747.558	1003.4	1093.16	1001.4	815.602	674.936	746.289	858.009	1030.21	1045.34	779.62	706.139	598.729
LOC_Os03g05780	1809.32	1321.13	949.051	679.044	1100.89	1712.63	1674.74	1446.12	1184.32	799.617	1267.55	1578.93	1696.18
LOC_Os02g51070	732.098	1207.03	1066.81	539.002	355.356	338.594	656.218	1352.24	1062.08	574.413	342.032	390.855	866.963
LOC_Os06g45820	4139.08	6248.84	6925.32	7694.4	4439.82	3360.26	3522	6089.47	6974.68	6161.81	3839.91	3288.29	3850.9
LOC_Os05g37330	2697.3	3238.7	4543.71	4541.23	3360.63	2344.57	2850.78	3109.55	4200.36	4771.6	3463.2	2804.72	2132.45
LOC_Os01g65200	73.5285	74.1154	198.867	270.32	210.216	218.75	98.8019	76.1688	257.444	215.978	209.45	226.418	72.598
LOC_Os05g50930	4821.58	3622.55	995.481	68.7703	32.1779	625.416	3528.53	3790.76	855.482	50.9576	37.493	913.462	4812.33
LOC_Os11g03050	321.782	467.474	521.59	628.839	491.538	365.332	341.628	420.068	576.063	553.754	469.613	414.11	293.39
LOC_Os02g46130	985.525	1348.55	1511.56	1466.78	1210.13	906.705	1117.78	1364.44	1572.51	1495.89	1094.27	1039.97	875.54
LOC_Os11g09010	78.6789	140.936	187.705	175.001	84.7824	66.7508	74.9784	128.722	196.392	179.09	102.349	94.8869	90.9795
LOC_Os08g42560	391.211	419.094	1127	1399.91	983.166	706.474	468.559	492.737	1116.39	1225.19	1098.33	723.771	329.466
LOC_Os01g59510	46.0401	258.411	776.871	773.474	156.411	72.5311	59.2845	197.707	626.874	685.64	206.262	80.6445	21.8636
LOC_Os03g02030	471.514	279.4	310.063	404.204	492.259	578.705	446.867	328.595	340.816	398.547	566.13	592.625	482.863
LOC_Os09g35970	1945.16	2322.02	2557.81	2432.55	1929.38	1372.55	1954.13	2586.14	2617.64	2517.43	1787.2	1414.91	1793.59
LOC_Os10g36500	13.4073	12.551	18.6994	26.3459	14.0602	12.2709	11.356	11.92	14.7301	26.4671	15.4779	12.9275	14.0602
LOC_Os03g08140	29.327	37.7646	85.8758	138.969	94.9236	70.3857	46.5828	50.4587	100.013	126.879	89.3579	62.1126	22.752
LOC_Os01g27520	829.628	1556.8	2275.64	1873.3	1063.24	1012.04	888.733	1623.87	2151.09	1791.32	1042.19	903.425	669.936
LOC_Os03g56241	1275	1625	2364.4	2443.41	1640.08	1088.81	1307.47	1511.88	2081.01	2556.94	1820.44	1486.79	991.546
LOC_Os04g37580	1729.49	2427.27	1829.53	1100.83	706.576	556.76	1431.74	2635.49	2105.12	1132.01	712.09	747.777	1936.85
LOC_Os04g31924	42.9011	164.32	432.753	432.717	145.44	71.8826	60.8974	157.931	442.523	422.705	184.581	92.7788	52.6715
LOC_Os03g06740	655.779	626.723	902.782	1211.05	1117.37	773.09	619.166	629.621	722.018	1165.28	1144.94	798.293	591.062
LOC_Os08g02540	1144.26	1246.01	876.589	367.764	255.4	461.228	1076.43	1105.76	876.732	436.566	400.75	676.567	1388.59
LOC_Os05g45080	823.751	613.358	318.615	172.971	222.133	371.286	755.416	613.743	390.632	192.493	241.3	390.632	816.65
LOC_Os03g17730	296.56	556.474	926.881	766.123	409.962	321.157	315.465	554.397	954.431	737.459	414.825	335.126	332.628
LOC_Os06g02000	119.132	157.224	325.291	362.731	206.243	107.554	112.299	207.859	362.709	404.222	294.192	144.859	118.814
LOC_Os10g28200	5039.74	1310.63	978.382	1250.86	3413.4	4818.93	4865.17	839.163	890.376	1518.75	4468.82	4335.6	5573.38
LOC_Os06g04510	249.72	1375.73	3783.02	4305.86	1686.34	368.33	207.626	1382.93	3343.34	4491.07	1375.73	547.09	227.761
LOC_Os01g36090	139.32	357.686	691.987	786.188	415.782	322.044	209.32	388.936	848.748	860.948	538.859	313.321	122.09
LOC_Os01g72940	290.326	294.587	387.943	491.551	430.574	370.68	251.09	294.118	398.696	433.619	492.478	342.369	271.688
LOC_Os11g39190	759.13	274.431	438.711	1131.04	1883.09	1474.32	632.113	234.432	322.728	784.44	1904.31	1192.16	904.023
LOC_Os08g15030	105.784	137.983	642.762	1413.95	475.936	115.331	184.41	192.458	745.825	1539.51	492.898	201.712	82.1548
LOC_Os03g40550	79.414	109.008	314.925	440.742	366.705	291.673	107.698	86.7822	223.883	490.736	375.714	194.46	49.8154
LOC_Os09g34010	147.166	184.235	288.586	339.712	255.213	205.474	176.356	231.76	293.437	311.503	252.52	208.563	134.723
LOC_Os06g15990	855.614	2989.09	5055.7	4846.17	2792.48	1988.06	929.381	2343.7	4197.46	4330.73	2593.95	1686.31	771.889
LOC_Os01g65169	91.2435	59.2011	154.397	896.782	92.3204	88.1603	69.5085	65.2426	133.385	595.859	146.859	74.8512	78.245
LOC_Os11g39020	10675.4	8318.89	4131.57	1477.36	2121.76	5151.4	7990.15	7422.15	4107.27	1058.13	1685.29	4273.45	10547.9
LOC_Os05g05590	289.19	646.918	780.027	582.371	299.479	322.227	308.586	651.006	842.513	573.672	263.95	287.712	308.413
LOC_Os12g41590	345.038	211.193	74.9623	54.562	36.2262	69.8043	263.876	186.761	78.9083	57.2569	74.5531	96.1472	319.417
LOC_Os08g40620	1379.13	867.6	717.018	725.067	1074.47	1726.13	1316.67	958.018	740.075	775.755	1119.55	1517.16	1639.23
LOC_Os01g13320	47.91	78.9558	88.7052	61.5557	41.1895	28.3576	36.5946	77.2863	78.3988	66.8364	45.8546	40.9373	37.038
LOC_Os09g39380	1837.86	2956.71	2763.88	2813.36	2044.91	1759.09	2091.35	3038.51	3028.22	2598.79	1782.48	1864.78	1856.91
LOC_Os06g07860	113.928	195.013	271.062	225.538	171.551	120.865	164.987	204.006	252.555	232.705	180.813	139.967	132.523
LOC_Os01g51980	24.4372	230.668	709.395	644.223	142.372	24.5175	58.7458	190.32	713.284	640.623	300.589	32.8381	24.3601
LOC_Os03g20700	3452.41	5433.64	5174.63	1697.35	261.598	587.166	2667.05	4145.09	3477.8	1187.77	427.474	453.166	3002.07
LOC_Os10g14920	963.057	853.256	421.744	205.027	522.484	742.96	968.759	1104.06	571.452	210.32	440	684.859	1092.89
LOC_Os07g46520	2679.14	1254.96	293.279	56.4523	48.186	315.01	1783.57	1052.65	202.209	47.1147	60.9722	463.707	2807.84
LOC_Os03g03590	802.9	1110.04	1047.05	437.804	434.753	395.374	697.166	1182.79	1030.5	477.951	432.643	424.744	858.784
LOC_Os01g65150	14.6609	16.2552	22.4389	73.8497	28.4787	16.8351	13.581	15.0395	30.6601	63.9109	32.0124	22.1728	16.9484
LOC_Os02g42350	565.459	530.233	322.182	274.628	317.514	494.65	617.462	625.461	373.174	322.166	387.119	551.751	626.079
LOC_Os09g30120	386.243	1021.66	878.489	460.219	232.736	346.965	386.243	931.45	793.386	362.859	231.518	257.827	314.241
LOC_Os09g29070	384.731	927.23	1569.11	1669.09	469	417.575	498.757	1206.38	1516.3	1311.76	426.705	457.346	326.291
LOC_Os01g40870	44.0619	109.279	199.565	263.953	113.373	114.436	39.6202	103.126	238.09	268.522	159.735	96.8798	37.335
LOC_Os12g38210	2737.35	1656.83	1359.59	1321.72	2107.59	3376.32	2444.17	1637.21	1344.3	1258.12	2348.42	2794.45	2798.07
LOC_Os07g41280	736.533	281.63	297.001	356.045	914.513	1340.27	717.551	295.046	299.451	464.366	1112.22	1139.92	873.205
LOC_Os06g16420	758.539	1468.69	931.928	608.546	524.899	831.635	794.302	1497.37	920.607	716.812	599.46	721.941	755.859
LOC_Os05g03830	121.457	168.677	330.482	310.32	184.166	140.844	147.315	172.778	336.781	341.887	204.354	167.679	122.059
LOC_Os07g44330	9994.62	8872.16	3280.19	434.962	712.811	2852.69	9576.57	8068.71	2968.13	608.353	661.872	2666.58	10726.2
LOC_Os08g06230	621.21	415.357	739.547	1216.36	1467.55	836.668	544.61	423.926	636.195	1085.43	1318.01	758.097	672.635
LOC_Os01g74000	31.9009	28.9641	32.7854	69.3906	59.508	41.9213	29.6673	28.6435	26.2691	65.258	68.1849	27.2412	22.0443
LOC_Os08g06280	4248.2	5560.46	6015	2126.78	1887.62	1404.41	4778.44	4958.6	5825.54	2463.32	2536.02	2541.99	5023.09
LOC_Os06g28194	35.1578	1047.86	4437.95	6301.71	2308.4	642.124	44.4819	711.279	4062.78	5270.67	2467.4	754.403	32.2149
LOC_Os02g57630	936.054	707.783	752.172	884.718	1149.84	1319.01	925.711	673.166	818.8	1020.76	1247.12	1212.9	995.504
LOC_Os04g54500	210.136	305.622	651.166	847.693	526.603	394.308	299.32	303.017	546.79	735.32	552.575	322.806	187.215
LOC_Os02g40500	46.1084	108.895	155.252	257.243	51.9566	61.5755	57.4442	114.868	144.281	290.78	91.1042	84.2237	63.0596
LOC_Os12g29520	1312.06	1170.8	790.873	856.081	1026.7	1210.24	1395.97	1265.68	954.333	777.254	860.066	1099.74	1340.98
LOC_Os02g17500	2230.69	2142.91	1078.37	923.752	1059.07	1554.99	2093.32	2271.01	1186.88	786.437	727.226	1350.76	2498.48
LOC_Os06g43630	699.377	540.843	435.474	383.516	526.648	587.081	702.045	542.914	473.61	412.853	484.243	610.56	778.506
LOC_Os04g45800	654.445	509.238	388.231	391.565	482.631	751.986	648.047	513.013	419.557	379.397	443.383	618.683	728.807
LOC_Os12g15460	11.8707	19.6933	47.772	66.9312	39.0072	31.303	17.6893	20.3168	48.0393	56.8948	38.1429	18.2862	13.0893
LOC_Os02g46440	23.0404	56.9379	82.7889	105.427	94.9276	72.8609	37.3189	57.9535	100.603	139.694	101.859	65.258	31.2192
LOC_Os02g02400	133.782	758.795	2765.44	3016.13	477.157	409.256	112.921	314.006	2273	2247.7	970.189	238.652	107.354
LOC_Os01g43480	424.402	560.544	237.912	128.551	178.244	374.346	415.587	433.798	191.823	144.405	175.816	345.936	510.373
LOC_Os02g12580	1038.09	736.559	714.166	761.122	989.013	1238.86	1021.09	729.072	787.027	775.993	1114.24	1132.73	1039.34
LOC_Os01g22520	3525.86	3648.18	3876.64	5879.32	6348.69	2812.24	3482.97	3364.34	3683.69	5404.44	6493.2	3618.25	3019.51
LOC_Os05g31040	15.7536	45.6704	59.4578	18.8724	12.9555	20.7944	21.7908	33.9993	58.8658	15.3316	15.0219	22.4867	19.0901
LOC_Os03g38980	387.243	572.953	953.182	1108.28	687.117	505.115	435.517	501.227	848.6	975.327	622.636	476.595	262.745
LOC_Os01g50760	4797.31	6057.4	4392.57	1634.32	1522.47	2130.76	3985.74	6208.95	3819.85	1840.16	1999.3	2887.97	5752.8
LOC_Os07g14610	670.32	449.601	406.551	655.959	824.425	909.412	604.053	420.859	396.976	656.813	1086.76	979.264	750.695
LOC_Os12g32240	1160.23	1271.68	2119.93	2675.26	2508.78	2506.57	1207.28	1228.61	2254.07	2856.6	2567.56	2227.47	1126.55
LOC_Os02g03540	765.698	668.82	982.805	1589.94	1360.86	906.949	841.973	707.695	993.681	1508.25	1573.46	1077.63	734.381
LOC_Os01g52260	3109.06	1022.78	371.757	150.69	400.456	1436.01	2513.44	826.772	279.947	230.766	751.474	1045.9	3447.5
LOC_Os01g08930	250.23	260.098	508.741	674.549	598.119	599.782	293.262	241.728	398.438	617.943	704.257	461.281	249.75
LOC_Os03g53710	189.114	114.492	577.32	1434.73	889.865	484.407	167.243	114.872	595.009	1222.95	1113.89	548.89	206.231
LOC_Os11g14950	306.705	245.243	343.708	492.005	571.936	542.294	287.739	306.255	363.537	504.019	685.103	494.249	293.095
LOC_Os10g05220	53.9003	115.954	161.624	157.174	129.76	94.4368	80.5361	123.893	158.798	162.464	138.952	109.806	65.8712
LOC_Os10g42100	404.257	745.424	1172.17	908.382	556.332	360.555	441.86	709.665	861.354	888.212	495.537	412.32	372.551
LOC_Os03g25869	764.425	380.013	136.364	31.2807	36.8767	30.2283	502.367	321.206	136.364	44.8293	75.4933	135.71	726.603
LOC_Os04g30760	831.991	1316.2	1564.98	1693.76	985.805	579.267	866.862	1100.66	1371.78	1555.44	1166.73	758.743	814.638
LOC_Os03g06090	254.365	235.617	155.533	95.4345	108.76	210.116	258.31	231.322	165.474	156.406	141.956	230.66	276.305
LOC_Os04g58110	300.705	493.541	532.013	416.474	319.313	258.72	336.273	468.32	467.801	502.266	295.059	262.022	354.059
LOC_Os11g38810	390.203	105.139	43.1909	25.0715	54.2415	74.8251	286.411	103.023	48.0381	40.814	52.0337	130.817	355.871
LOC_Os10g21360	95.6281	83.0999	196.476	285.774	190.679	157.515	97.5615	74.7052	204.893	259.971	228.024	157.515	92.2435
LOC_Os03g56869	106.697	117.987	149.551	151.936	114.586	70.4804	75.9381	87.5277	138.628	154.854	168.787	110.091	84.454
LOC_Os07g25590	130.853	125.471	187.436	208.551	211.642	143.153	123.479	125.898	161.543	190.259	222.661	124.612	120.772
LOC_Os05g39240	90.7753	184.554	345.415	346.226	144.053	104.533	83.2191	126.666	301.281	313.551	225.344	147.657	84.9362
LOC_Os09g37100	242.361	171.782	126.575	125.048	164.63	242.921	275.246	169.628	140.72	135.373	137.092	215.793	246.982
LOC_Os09g36240	692.322	1366.47	1279.2	529.843	116.352	72.9104	431.209	1206.84	863.74	548.574	130.123	114.356	710.966
LOC_Os02g47760	40.2449	58.4014	124.551	169.152	108.013	62.9168	49.4631	66.2455	99.9836	158.231	92.3435	59.1248	38.9515
LOC_Os12g41400	368.415	600.614	738.166	694.591	462.734	332.32	483.745	539.381	728.916	674.227	475.505	410.194	312.859
LOC_Os08g02140	210.16	192.234	195.005	217.397	262.859	411.072	219.054	265.211	211.303	227.395	296.394	376.837	227.395
LOC_Os11g04670	545.103	587.397	853.397	1117.17	1131.12	1042.05	650.628	622.877	766.491	1028.3	1127.04	984.355	424.854
LOC_Os04g33190	3365.97	2960.7	1423.88	783.09	552.013	1476.71	2940.24	2639.65	1532.99	747.561	558.22	1352.19	3709.3
LOC_Os09g38060	316.145	355.951	699.151	675.522	453.798	333.14	295.069	381.997	574.936	677.958	531.451	408.012	300.099
LOC_Os06g50360	72.6322	61.0347	101.229	171.551	133.78	151.597	79.4681	47.721	97.7906	153.31	170.816	148.218	63.2634
LOC_Os10g22380	242.195	328.09	408.521	457.785	406.83	357.64	290.163	336.604	432.87	497.09	387.427	348.705	200.338
LOC_Os04g51630	485.679	631.088	819.329	770.34	579.367	428.32	516.355	506.154	713.563	803.753	654.139	541.77	357.09
LOC_Os02g49332	124.658	97.5511	74.6272	100.598	106.529	285.398	123.684	77.3816	84.9362	105.011	141.524	260.424	109.856
LOC_Os09g32520	287.858	430.149	662.733	578.058	279.48	150.456	302.933	421.013	583.879	634.597	369.397	303.236	174.186
LOC_Os02g42810	2464.17	1034.6	608.514	835.111	1734.83	1852.03	1940.36	966.859	407.892	457.432	1821.84	1803.5	2436.94
LOC_Os08g23730	573.09	595.322	1430.51	2337.82	1523.63	1035.24	711.983	682.889	1386.59	2033.86	1401.6	951.473	433.052
LOC_Os04g11820	27.0641	46.3975	126.039	201.704	105.397	90.4582	27.4235	40.1355	128.862	154.675	144.779	87.2887	30.7306
LOC_Os03g51080	722.748	1237.69	1547.51	1426.74	787.903	766.762	879.166	1215.4	1586.2	1599.37	851.736	941.103	799.57
LOC_Os08g06630	1915.84	2830.91	3119.82	1981.18	800.782	1356.92	1441.97	2466.32	2826.26	1850.71	838.492	1034.75	1958.9
LOC_Os10g40570	1611.05	1498.59	635.866	203.297	286.02	624.538	1359.16	1236.4	623.488	266.155	331.96	747.205	1763.19
LOC_Os04g35060	1054.1	239.178	113.185	362.217	746.275	1543.24	897.633	219.466	158.199	251.59	783.057	1218.82	1232.98
LOC_Os07g42440	536.59	939.975	1574.9	1840.18	1145.21	775.74	582.752	1309.54	1956.1	1900.68	926.09	890.157	542.883
LOC_Os01g69950	549.126	854.734	1052.38	1330.87	849.245	472.941	562.453	869.32	1046.54	1364.32	1021.8	680.436	590.119
LOC_Os03g19690	153.453	212.684	221.274	222.25	162.397	178.474	174.583	219.098	232.499	220.747	177.743	171.555	153.335
LOC_Os04g43070	3313.39	3347.66	916.682	303.72	859.936	1550.22	2856.81	3207.74	1058.18	290.92	988.205	1935.9	3861.07
LOC_Os03g04340	148.83	259.632	323.823	265.611	152.265	58.6984	179.551	207.709	302.551	285.282	119.32	109.229	97.6227
LOC_Os03g62110	1120.66	687.628	537.691	526.916	632.03	557.581	1007.7	734.604	571.118	576.141	525.202	678.283	1294.16
LOC_Os05g34170	3260.67	3688.01	2952.87	1909.78	1882.33	1738.27	3783.28	3370.13	3294.58	2228.01	1679.76	2063.6	3678.09
LOC_Os02g51080	5568.74	5308.58	5837.01	2620.09	1075.14	1759.59	4491.7	4665.86	5050.78	2901	2100.77	2063.79	5072.44
LOC_Os03g03400	134.185	109.81	126.109	137.09	177.243	190.156	156.705	104.636	99.7452	137.09	199.118	189.732	137.09
LOC_Os04g25440	4208.34	2275.78	1285	213.013	926.518	1850.92	3076.45	2374.28	1312.39	276.504	1198.03	2107.4	4390.31
LOC_Os04g33060	2269.53	2853.78	1713.49	493.965	372.147	342.366	1773.82	2982.51	1682.36	709.462	410.676	558.227	2471.09
LOC_Os01g70570	92.4503	185.542	353.445	422.541	233.847	206.758	113.243	221.074	385.715	363.516	245.243	211.777	96.7285
LOC_Os02g53490	659.942	698.742	593.695	375.011	353.462	558.215	609.245	701.621	649.288	369.8	421.588	519.628	699.665
LOC_Os12g28137	1252.22	1733.95	792.29	717.044	702.58	689.551	1205.35	2004.78	895.253	683.725	638.543	645.065	793.356
LOC_Os06g12370	90.9502	132.032	142.706	67.456	25.9566	59.5443	87.4688	182.397	122.609	51.246	23.409	52.5454	110.243
LOC_Os09g13870	373.672	540.521	875.93	1164.97	852.013	635.357	421.887	621.389	1213.57	1366.24	907.463	649.177	383.223
LOC_Os02g04170	736.356	251.551	66.0806	77.2425	102.629	143.22	536.809	255.725	76.3243	79.1567	104.397	244.551	839.364
LOC_Os01g09300	7392.1	1397	563.885	966.596	2234.84	5795.3	6263.99	1401.76	810.506	1023.86	2096.71	5387.52	8492.17
LOC_Os01g12710	664.498	814.551	1276.92	3520.3	1415.8	1475.5	703.766	933.818	1361.18	3555.28	1401.03	1273.09	784.685
LOC_Os10g36210	118.244	40.0602	70.205	102.827	187.652	191.621	104.277	45.547	42.4499	101.816	181.138	144.573	143.753
LOC_Os02g36390	412.166	527.906	562.341	641.473	540.146	520.427	374.862	548.046	607.005	682.551	598.179	494.864	393.397
LOC_Os01g05810	26.6617	100.351	102.013	124.507	25.9337	21.527	40.5995	117.013	124.151	89.9487	52.3936	46.5145	32.6873
LOC_Os03g44540	99.5369	81.7972	75.1349	64.933	73.0668	81.8549	91.2607	84.0247	79.4258	55.9415	73.2472	86.2388	103.474
LOC_Os11g37730	918.293	810.472	593.538	725.169	1019.57	1236.66	890.628	841.739	654.419	798.193	1049.13	1192.52	1109.22
LOC_Os03g15840	659.275	1013.7	938.297	478.854	347.058	435.056	542.222	963.052	822.536	393.836	292.112	381.936	819.483
LOC_Os11g10980	679.32	576.127	388.517	176.886	193.907	380.923	512.243	447.456	352.784	155.366	278.46	438.531	638.621
LOC_Os01g03144	391.885	333.456	320.577	378.325	449.905	479.115	394.859	354.883	318.431	364.13	464.387	431.166	378.427
LOC_Os01g71720	46.8555	225.589	766.453	942.168	383.867	167.042	41.6657	145.167	703.474	724.03	327.544	143.757	42.3418
LOC_Os03g06139	465.615	950.843	948.337	965.928	424.782	570.078	445.952	923.474	794.337	739.06	453.734	440.377	450.629
LOC_Os05g11550	395.954	509.44	733.985	834.495	521.859	421.353	415.611	497.551	724.548	692.337	493.877	409.055	351.937
LOC_Os11g07020	17164.7	16944.7	12820.4	6889.85	7868.77	9710.91	15762.5	16319.7	12199.1	6665.17	10037.5	9907.77	18750.3
LOC_Os07g43700	1532.63	1313.12	839.782	142.192	69.3276	145.652	982.25	983.32	760.886	177.443	66.2873	239.126	1330.69
LOC_Os01g13080	107.325	158.041	213.716	173.512	105.209	67.4088	117.697	125.146	201.983	210.32	129.839	110.243	67.2997
LOC_Os04g50204	3091.65	2041.32	1178.77	1063.21	1700.77	983.505	3399.26	2089.03	1697.67	1483.64	1514.47	1844.19	3344.26
LOC_Os07g39270	40.6133	37.9205	57.543	88.9359	54.4489	37.9609	37.3228	34.4244	45.6199	103.107	62.206	38.0181	35.7347
LOC_Os08g43170	162.322	110.988	130.818	212.166	284.245	300.732	189.3	106.402	126.848	189.3	349.94	235.042	179.237
LOC_Os04g49900	59.02	101.661	40.8838	15.629	10.1074	14.71	33.7897	103.717	28.0001	16.4813	14.5024	13.9247	60.9523
LOC_Os01g23740	784.32	1125.63	1290	1528.68	1273.34	1017.09	896.225	955.922	1475.97	1431.52	1283.44	1073.94	689.561
LOC_Os02g56014	754.634	1023.52	1413.76	1311.23	1023.93	690.957	822.619	895.801	1258.3	1375.98	956.761	921.555	600.957
LOC_Os10g41550	1293.9	51.7349	37.6247	192.097	543.875	1378.95	1260.53	64.1857	39.9341	107.017	563.474	1358.94	1679.21
LOC_Os03g04750	113.269	203.985	352.141	339.333	217.662	153.111	155.628	182.551	373.102	360.452	188.576	148.998	72.6719
LOC_Os06g07120	2041.32	1261.24	510.831	305.647	358.922	453.059	1534.17	1212.13	569.883	494.514	461.185	767.471	1961.46
LOC_Os01g53000	682.688	644.767	561.09	875.799	904.159	1031.09	739.821	615.705	594.929	790.294	928.296	872.721	662.76
LOC_Os06g02580	165.246	250.492	437.205	507.334	297.34	182.985	150.546	228.628	390.013	616.822	377.319	188.135	172.089
LOC_Os02g24354	1050.81	985.84	1291.34	1603.67	1634.5	1216.37	1077.56	922.551	1260.9	1421.39	1627.22	1118	922.277
LOC_Os02g35590	865.853	578.574	428.397	359.032	581.638	1080.89	790.249	694.699	429.397	385.633	653.06	926.262	1058
LOC_Os08g40110	2025.45	1517.78	983.91	958.352	1245.17	1455.7	2113.19	1754.34	1216.25	1035.39	1230.97	1810.2	2040.14
LOC_Os01g31940	130.848	206.76	290.422	257.53	117.692	108.29	121.882	254.284	301.53	309.011	161.397	161.51	116.548
LOC_Os08g31460	340.235	358.782	646.976	878.06	699.616	613.135	300.371	331.178	550.875	673.942	738.945	472.814	316.117
LOC_Os02g10640	765.622	1217.54	1830.61	1983.26	1168.92	786.738	1010.26	1265.78	1720.73	1883	973.24	893.24	664.241
LOC_Os01g51754	710.772	185.715	221.72	546.166	937.365	1121.85	585.649	216.905	193.86	434.092	812.462	759.628	738.01
LOC_Os02g47210	65.6222	45.1012	79.3099	116.677	110.811	122.705	64.795	41.8119	91.3014	124.176	138.646	107.175	63.0316
LOC_Os05g06430	1117.67	1915.42	2028.04	2234.82	1286.96	764.072	1440.5	1794.96	2096.65	1979.15	1342.17	1104.4	988.845
LOC_Os11g43860	776.211	866.058	384.944	320.589	350.915	291.824	646.659	879.312	353.883	351.402	348.936	321.638	638.345
LOC_Os02g39160	5995.61	5374.51	3734.48	2034.05	2365.44	3063.91	4998.4	5214.01	3450.71	1569.28	1822.62	2882.51	6678.93
LOC_Os03g48000	4743.65	3541.68	1670.68	295.972	486.592	1670.68	3930.78	3481.34	1331.87	234.434	430.782	1714.13	5571.78
LOC_Os10g35370	1881.45	2990.36	5647.78	2235.86	1731.87	1576.05	1559.24	2298.82	4534.17	2415.88	2031.89	1449.32	1560.94
LOC_Os06g39330	1614.56	947.386	502.207	407.59	550.451	688.79	1485.43	948.755	488.846	379.884	547.026	916.628	1877.05
LOC_Os03g42110	539.47	830.057	1159.93	1090.56	814.694	359.41	681.525	863.272	1178.73	1272.94	778.229	629.16	612.565
LOC_Os09g29190	273.43	294.647	613.705	783.382	555.93	328.201	321.082	364.474	796.731	954.628	547.751	362.859	254.393
LOC_Os02g11740	1467.42	1122.06	2345.06	3967.31	2958.29	2330.93	1622.22	1006.92	2278.5	3398.94	2960.67	1903.47	1259.62
LOC_Os06g28590	444.708	466.812	502.604	680.146	617.329	552.231	406.688	466.074	553.388	670.822	650.099	493.606	487.818
LOC_Os07g30200	132.68	111.705	164.623	225.855	250.512	190.166	123.659	93.9923	128.551	202.378	311.774	200.151	141.395
LOC_Os01g40630	797.452	1918.23	2236.68	1273.01	639.601	622.013	576.804	2057.24	1814.86	1432.09	839.476	609.863	892.243
LOC_Os03g45370	283.934	356.013	321.082	218.32	135.013	99.9197	300.021	408.731	325.43	235.875	182.551	181.84	275.024
LOC_Os08g05790	111.626	162.243	252.152	336.139	210.885	136.792	132.167	153.144	211.208	326.397	240.592	129.42	113.242
LOC_Os12g34860	152.782	148.061	185.144	314.397	321.334	200.522	146.189	140.859	171.07	289.474	358.782	205.831	158.494
LOC_Os04g49748	1466.89	1021.22	1009.24	2137.76	4200.89	6070.28	1631.62	914.726	1196.87	1743.93	5854.48	4367.35	1634.34
LOC_Os08g14860	323.339	263.426	349.043	283.72	590.253	852.545	294.794	216.782	251.776	236.002	652.177	667.713	281.985
LOC_Os07g41750	991.87	1278.61	1506.09	1722.13	1254.09	793.561	1076.61	1272.44	1556.17	1832.17	1343.76	1075.08	845.859
LOC_Os04g47190	551.796	163.841	163.008	260.203	463.934	750.936	437.581	113.162	152.696	195.269	681.666	690.573	586.888
LOC_Os07g47250	264.857	303.243	141.032	60.8236	66.924	143.804	265.397	344.881	132.782	72.5771	46.5574	84.2064	287.628
LOC_Os03g20020	688.32	598.322	375.936	344.189	287.013	513.573	663.974	630.885	431.412	349.436	311.396	475.582	802.251
LOC_Os02g08490	183.883	108.255	76.1164	66.3616	106.91	216.66	156.705	128.254	70.5183	83.8295	124.539	171.054	175.075
LOC_Os01g34850	165.658	83.4607	76.2829	12.0575	22.7814	48.3389	153.385	74.3154	48.7121	12.661	8.07318	24.593	169.875
LOC_Os08g09210	155.687	185.608	369.628	574.157	337.293	236.782	205.263	197.259	375.705	591.199	391.364	247.211	121.383
LOC_Os01g08320	2644.31	919.076	570.455	382.733	1344.16	2260.16	2267.85	961.353	743.324	424.658	1374.01	2611.43	2988.93
LOC_Os04g35100	77.9605	134.147	44.0178	27.5892	26.6732	28.6738	107.32	178.528	50.2008	18.2972	38.3485	39.7817	91.6645
LOC_Os08g37940	511.092	399.572	675.463	2394.4	1860.02	665.541	339.189	420.425	524.999	1837.86	2570.37	1055.51	437.912
LOC_Os01g46720	413.564	827.243	1323.45	1487.7	546.542	429.965	294.031	1053.4	1165.75	967.868	509.992	405.204	325.913
LOC_Os02g09150	2761.46	3709.63	4120.8	3272.95	2436.6	1796.98	2571.36	2931.79	3698.9	3142.51	2654.98	1864.08	2879.17
LOC_Os09g28940	73.9235	56.8464	51.9273	79.21	89.4331	120.243	91.4653	79.21	57.1075	54.4166	90.9456	101.09	101.364
LOC_Os09g24530	357.397	294.9	401.132	710.013	600.551	352.675	254.331	233.722	343.412	609.019	697.761	359.936	336.765
LOC_Os05g47540	2533.44	4160.37	6916.38	3566.37	1586.41	202.024	1685.72	4313.55	5088.65	5287.71	609.576	680.087	1618.78
LOC_Os07g36190	5233.05	3610.9	1694.79	598.68	939.358	1347.09	4576.69	3500.73	1558.17	785.873	1054.06	1923.85	5557.11
LOC_Os01g37837	604.339	777.211	1059.4	980.59	876.647	738.445	615.744	624.411	917.121	950.389	998.88	753.609	478.24
LOC_Os02g11640	1564.02	1787.44	446.397	103.732	169.243	311.551	1122.97	1260	348.694	152.739	125.265	568.875	1587.26
LOC_Os01g67510	171.179	217.991	663.962	935.609	503.615	426.707	214.289	253.349	676.328	959.466	515.705	377.755	141.636
LOC_Os02g49760	598.88	536.243	549.981	844.617	933.459	938.32	721.031	557.171	591.013	739.09	1014.67	799.151	630.284
LOC_Os01g66500	262.322	306.859	972.37	1552.32	893.621	317.106	315.373	323.729	783.973	1307.4	856.499	329.529	214.558
LOC_Os01g71990	88.821	125.32	176.998	198.243	157.87	122.705	111.166	171.212	220.916	219.474	141.348	122.646	113.776
LOC_Os05g08480	1391.6	698.574	280.628	177.474	159.971	119.294	913.383	815.137	289.096	210.663	156.483	221.551	1462.82
LOC_Os08g10570	819.436	782.32	1308.71	1512.75	1219.73	913.841	871.073	1016.78	1248.37	1405.2	1073.73	957.634	677.815
LOC_Os03g04590	1864.78	2184.97	2959.94	2820.05	2268.59	1773.09	1979.36	2038	2542.72	2841.66	2411.3	2119.72	1432.42
LOC_Os01g50040	179.948	435.09	356.275	205.746	132.192	200.913	168.956	485.996	369.304	208.681	140.013	176.706	196.342
LOC_Os03g09250	3968.57	2614.86	598.548	226.908	437.025	656.236	3156.23	2724.13	700.649	331.366	298.855	1220.38	4146.02
LOC_Os04g42090	48.3015	126.651	107.276	61.6669	42.7777	46.7055	40.383	128.956	134.176	71.5561	27.9845	29.716	42.4512
LOC_Os02g57620	948.589	1584.49	1824.6	1143.07	979.243	741.277	935.166	1569.65	1956.4	1234.51	846.571	869.035	1097.45
LOC_Os06g43660	2603.01	4802.73	5403.97	4303.59	2997.91	2285.96	2967.97	3331.19	5063.55	4271.02	2446.58	2066.26	2763.85
LOC_Os05g03480	1219.73	989.029	899.526	840.847	1191.86	2783.76	1566.53	820.859	927.972	1182.26	1442.02	3321.86	1123.01
LOC_Os01g51920	118.915	284.491	545.958	614.859	233.649	202.847	218.577	364.948	566.697	633.296	283.719	177.294	160.651
LOC_Os08g10649	67.6078	106.272	175.457	249.996	153.41	110.946	89.5995	108.346	221.343	235.705	147.095	129.861	51.4548
LOC_Os10g41240	2767.67	1770.8	1492.73	1639.32	2076.51	2407.98	2489.49	2150.13	1428.15	1356.07	2032.61	2240.19	2883.44
LOC_Os03g29260	1316.04	1195.05	1697.51	1829.42	1836.45	1965.37	1342.79	1222.54	1783.11	2046.73	1910.55	2068.3	1111.59
LOC_Os01g48200	417.3	464.859	824.77	526.528	424.684	428.952	403.367	407.565	668.62	589.918	403.071	365.252	386.05
LOC_Os07g46330	4219.29	3646	2219.4	545.678	621.246	1285.19	3076.97	4301.59	2497.08	726.434	739.717	1617.41	4831.55
LOC_Os02g33580	1118.14	1188.39	584.734	348.618	64.544	301.09	849.107	1021.09	568.697	297.05	81.1421	202.936	1089.75
LOC_Os02g28810	857.227	1231.58	2050.65	2006.59	1260.38	870.916	1081.87	1204.59	1944.58	2084.13	1218.45	1109.84	660.195
LOC_Os11g19460	461.392	522.901	587.799	730.087	693.643	495.551	468.166	534.024	627.374	731.237	785.701	545.09	462.15
LOC_Os10g23120	528.693	625.551	938.211	1052.04	840.937	907.76	583.559	618.913	917.78	944.776	899.767	835.844	597.488
LOC_Os02g35190	594.291	502.023	336.478	263.52	442.505	639.458	526.243	459.782	389.493	314.982	458.976	573.09	625.933
LOC_Os03g04000	723.33	494.85	329.575	281.541	387.042	536.243	738.411	560.283	381.168	294.174	468.965	551.782	874.016
LOC_Os02g50140	40.2807	76.4593	28.3502	21.8389	23.9897	18.2249	52.0374	107.461	38.2677	20.2081	25.9653	29.3544	48.1924
LOC_Os03g12890	158.474	174.089	93.8228	41.6688	86.4651	551.628	224.448	148.653	75.958	96.2672	67.538	410.621	199.895
LOC_Os04g58200	2317.86	3315.88	1922.18	292.207	420.336	13.5771	2797.01	2587.55	2147.93	334.51	593.347	264.51	1914.66
LOC_Os02g10290	504.385	308.023	197.213	241.132	344.09	662.741	537.525	339.797	249.639	233.435	319.221	463.004	513.567
LOC_Os02g32200	792.474	626.636	665.068	1113.9	1159.07	1350.56	817.247	770.344	784.825	1248.88	1571.28	1420.78	847.387
LOC_Os03g44840	104.605	54.9776	57.5209	122.067	180.847	266.636	118.782	66.7198	64.8992	132.665	219.407	201.033	117.438
LOC_Os06g10520	258.013	298.36	214.181	187.248	217.538	487.926	335.695	243.803	205.015	224.008	186.09	591.274	322.254
LOC_Os03g06880	353.435	453.367	463.803	538.693	393.841	350.382	343.328	426.997	508.58	531.859	425.061	381.165	353.961
LOC_Os12g33100	531.383	240.705	145.072	130.009	223.899	237.304	533.628	253.236	185.064	139.461	269.221	333.022	629.954
LOC_Os05g49760	314.499	567.094	829.145	694.243	285.086	319.628	334.162	560.794	715.908	746.87	246.464	335.781	255.15
LOC_Os08g30910	36.0082	80.3795	109.463	143.628	27.5195	31.2797	38.2738	98.232	113.782	137.523	27.8391	26.0742	36.6664
LOC_Os03g24870	17.9189	17.5998	18.8276	50.5789	22.209	17.4989	15.6242	22.0349	36.0719	49.5476	19.0586	18.7127	19.1019
LOC_Os03g01216	53.4678	70.9671	108.305	125.071	88.855	85.9468	57.2899	70.4802	88.8756	116.397	134.487	90.9116	51.9681
LOC_Os01g22010	4443.68	3117.44	1925.54	1282.77	1442.64	681.493	4418.77	3224.24	2233.74	1386.29	1670.2	1583.4	4440.9
LOC_Os03g10050	331.936	421.552	695.455	300.545	189.78	272.013	243.168	436.655	714.474	392.961	228.628	313.32	357.768
LOC_Os12g10710	20.7097	74.3945	102.628	86.3891	59.9972	28.6952	26.7976	80.6349	89.8419	110.353	57.7241	50.0515	20.5744
LOC_Os06g06720	516.801	297.491	283.236	268.3	390.268	592.415	495.063	340.582	303.557	314.732	509.243	554.425	584.802
LOC_Os03g09090	248.993	176.585	139.407	128.551	153.624	305.594	239.177	196.84	132.626	106.522	175.145	244.515	291.873
LOC_Os03g48140	800.809	601.186	413.043	454.209	660.397	726.873	779.073	688.862	404.718	384.378	477.818	597.617	932.628
LOC_Os10g40920	42.7101	43.9996	92.2449	172.243	160.763	63.1857	72.9806	58.0161	127.052	201.596	158.077	60.8958	54.131
LOC_Os05g35440	269.383	119.088	89.5513	113.222	109.948	376.345	239.013	124.065	105.397	107.511	127.42	271.553	308.344
LOC_Os01g69900	1160.77	642.755	638.322	648.603	896.704	1204.14	1011.47	700.614	589.544	578.178	853.036	1056.34	1280.61
LOC_Os12g33610	385.09	394.962	169.521	26.6885	53.7544	81.9108	305.859	317.512	87.4732	41.1827	82.4418	107.502	279.287
LOC_Os01g25880	686.627	505.357	531.035	717.32	815.636	912.831	580.895	504.182	502.174	671.677	1024.86	920.151	722.83
LOC_Os01g56420	60.7186	398.38	1224.55	316.369	88.3636	151.571	73.7272	571.975	1725.88	499.739	136.475	99.3384	74.9361
LOC_Os12g43590	90.4122	97.0184	225.273	246.61	241.337	191.32	118.691	128.383	208.245	216.588	240.019	155.305	72.9262
LOC_Os08g09370	37.1725	94.5446	137.118	81.552	39.1547	36.2907	42.7188	113.987	147.011	75.9957	31.698	35.5471	43.6378
LOC_Os10g30090	102.385	185.243	194.095	269.38	230.448	187.259	98.5529	189.439	190.156	250.709	212.101	180.962	112.643
LOC_Os03g43850	252.243	315.196	426.474	502.549	307.023	289.713	257.219	306.02	397.668	432.413	389.013	276.435	254.041
LOC_Os02g54730	875.04	1310.25	1448.44	1682.62	1507.19	1066.56	717.551	1116.41	1228.95	1620.42	1663.45	1008.4	770.197
LOC_Os02g43110	808.469	940.597	448.161	348.622	410.764	445.273	727.101	1033.72	395.616	384.39	354.141	348.705	710.78
LOC_Os03g07840	406.069	440.655	755.494	916.884	798.054	473.051	549.62	639.844	952.041	1058.55	750.823	567.134	380.24
LOC_Os04g10160	60.8105	34.7693	39.9754	47.0522	52.7676	131.593	44.0918	42.3259	46.3382	47.4996	91.9417	141.857	64.8417
LOC_Os09g32640	106.117	231.795	268.108	261.665	140.968	58.1361	140.29	310.705	358.496	302.46	154.628	121.265	114.131
LOC_Os01g08440	9224.84	6363.37	2612.51	1273.3	1322.74	3639.55	9915.71	5762.72	2925.4	1238.3	1318.29	4668.17	11264.6
LOC_Os02g39790	2608.23	3103.32	2647.21	2217.93	1575.53	2197.93	2674.95	3854.46	2409.55	1936.55	1543.17	1977.79	2842.34
LOC_Os07g08970	447.241	973.397	481.455	379.428	200.887	193.932	381.094	966.244	526.302	302.106	203.989	237.888	436.948
LOC_Os06g51029	2555.78	3606.13	3343.05	2995.4	2472.06	1750.09	2191.67	3415.89	3215.7	2923.1	2307.33	1885.38	2461.34
LOC_Os01g62040	215.12	239.871	314.734	363.92	349.662	347.355	224.534	224.705	302.551	350.46	353.632	298.804	191.774
LOC_Os09g27420	1500.53	1533.32	2986.82	5253.51	3883.55	1535.05	1471	1286.16	2636.84	4675.03	4428.81	1737.24	1594.36
LOC_Os08g01770	4542.06	5117.7	3289.7	1087.09	2003.7	2793.21	3511.46	4674.86	3025.72	1365.01	2086.82	3049.46	4564.21
LOC_Os03g06520	927.582	669.879	332.936	196.064	124.506	227.628	813.61	725.564	321.782	200.127	122.09	289.335	1050.21
LOC_Os05g50550	2826.87	5025.21	2590.48	653.15	248.81	416.213	2022.18	5129.39	3002.6	500.166	336.839	655.51	3025.97
LOC_Os12g07190	1351.09	2444.64	1310.18	287.021	185.081	574.09	1045.53	2285.2	1275.78	251.464	240.652	475.83	1516.86
LOC_Os03g50430	30.0976	25.6483	36.7926	83.0976	58.1761	44.0063	30.3987	26.3972	39.986	82.8595	55.1674	43.042	25.5348
LOC_Os12g40540	87.9239	90.6927	120.658	198.146	183.857	69.1469	95.705	65.1961	105.118	169.013	185.903	102.932	99.6248
LOC_Os04g48800	1064.55	686.823	825.529	1131.38	1371.19	1520.1	1024.07	747.2	800.573	782.013	1382.94	1298.91	1193.95
LOC_Os05g32140	356.271	357.897	471.164	618.237	578.985	305.607	338.145	294.62	364.366	626.973	601.71	350.055	316.935
LOC_Os05g46360	448.551	493.069	295.246	155.844	176.09	260.147	501.288	478.139	327.936	234.922	259.295	432.497	521.776
LOC_Os12g18900	372.634	449.676	531.929	596.628	474.753	397.294	341.341	460.948	491.233	551.839	550.083	350.811	358.36
LOC_Os02g48100	81.552	94.0342	158.005	248.002	213.8	188.422	93.9207	106.968	151.46	194.961	194.288	152.089	61.3254
LOC_Os04g12970	8.81117	8.63187	8.95815	8.88036	11.4736	14.3192	8.51425	9.87071	8.13676	8.6851	14.3451	14.5429	8.55183
LOC_Os02g08130	1375.86	947.722	833.32	760.97	1262.32	1732.34	1189.87	881.243	781.553	823.011	1441.49	1443.17	1394.4
LOC_Os06g41360	614.859	249.189	237.213	242.628	293.749	716.851	520.145	328.529	208.312	189.932	357.974	564.901	661.224
LOC_Os04g20474	213.254	390.418	693.705	803.492	401.088	319.168	252.727	439.979	815.776	639.36	417.399	349.084	218.603
LOC_Os02g11960	150.474	112.36	52.2804	35.1792	27.2073	32.1473	123.492	118.438	61.9921	35.9871	31.1006	55.4829	166.565
LOC_Os09g28060	267.836	221.116	137.399	117.542	105.965	124.262	254.692	223.616	143.991	110.809	119.092	164.532	286.771
LOC_Os06g44180	482.969	573.126	1168.39	1112.34	459.37	461.092	469.744	837.474	1305.63	1141.42	476.842	568.133	420.651
LOC_Os01g04130	81.7842	82.8284	217.903	316.688	205.818	128.434	80.4349	73.0914	203.074	353.782	203.628	109.354	94.8227
LOC_Os10g38610	215.257	730.973	331.309	54.317	42.803	95.3755	159.926	650.467	415.705	85.2963	42.9011	170.706	282.512
LOC_Os03g18510	946.282	1228.39	1475.17	1388.46	1092.37	936.741	1101.45	1121.7	1560.91	1516.56	1118.78	1019.34	823.783
LOC_Os08g23430	216.053	266.777	541.243	801.051	623.628	490.924	203.029	192.243	329.687	678.09	625.778	318.405	159.689
LOC_Os07g48960	159.335	193.443	375.351	464.525	353.553	300.095	212.308	217.792	320.857	411.768	325.403	232.09	118.628
LOC_Os07g30970	2831.99	3607.18	4826.1	5231.63	3722.01	2658.16	2846.17	4717.33	5280.91	5906.47	4032.33	3357.93	2627.2
LOC_Os06g05110	632.017	523.068	972.429	1448.28	1212.79	994.333	649.579	416.644	770.058	1297.58	1108.3	903.243	656.66
LOC_Os03g21890	592.108	222.14	101.118	92.4006	194.065	277.585	476.045	184.015	118.974	107.598	222.158	296.842	732.705
LOC_Os03g18070	3091.59	3139.76	1506.59	218.32	106.897	254.366	2463.67	2415.47	856.628	212.132	192.166	569.991	3220.98
LOC_Os12g08090	915.168	1419.22	1305.01	1278.46	589.255	466.013	882.343	1554.55	1174.4	1470.67	589.774	475.878	818.152
LOC_Os06g39870	152.814	210.823	230.066	225.049	152.936	159.859	168.513	228.065	227.948	250.859	175.349	183.551	170.334
LOC_Os04g51300	435.128	338.251	412.11	553.121	570.628	523.851	393.967	311.992	359.119	451.39	658.579	491.086	406.335
LOC_Os07g46440	294.792	377.958	550.512	629.142	493.743	450.548	342.311	403.32	656.19	643.886	533.218	440.615	263.197
LOC_Os12g32590	16.6496	12.3707	13.7813	19.7846	33.0304	28.5264	19.6426	15.4272	16.6042	19.6426	34.0131	31.1501	18.9405
LOC_Os10g40960	77.9879	154.551	258.914	353.925	128.382	89.6845	62.89	101.019	256.134	402.999	122.446	90.0342	39.1498
LOC_Os05g30530	1447.86	1884.39	2812.25	2525.01	2225.09	1501.75	1744.83	1807.23	2844.47	3131.56	2157.31	1739.27	1092.22
LOC_Os01g64520	447.15	354.842	340.359	433.602	858.397	1167.86	528.383	319.056	370.447	444.65	906.889	881.657	495.876
LOC_Os06g16290	258.013	327.438	864.415	1052.46	470.933	271.957	425.397	440.372	953.637	1212.71	449.152	365.374	147.256
LOC_Os03g18410	110.865	166.64	215.327	223.628	163.945	141.545	149.936	181.295	240.958	217.368	164.642	147.086	108.543
LOC_Os05g08990	224.979	271.981	469.474	549.566	401.782	312.638	275.973	329.701	445.597	459.89	372.37	289.456	160.474
LOC_Os06g49790	1997.57	1165.64	666.897	428.804	600.573	990.535	1625.99	1229.72	695.553	394.705	605.217	956.425	2073.74
LOC_Os03g50510	120.822	92.1604	169.677	393.8	276.243	181.067	130.435	91.643	167.068	352.617	349.593	186.474	108.929
LOC_Os01g62210	118.919	185.243	317.84	390.921	215.128	160.609	170.932	220.218	391.806	396.04	237.04	187.847	83.6954
LOC_Os01g15000	73.1413	73.0168	73.1413	63.4054	56.7238	178.474	99.5868	78.0144	59.9004	67.2537	51.3341	140.859	101.615
LOC_Os06g49110	2481.32	1820.81	1164.64	404.664	540.787	881.03	2136.35	1442.36	841.73	475.458	601.859	1074.15	2352.78
LOC_Os06g04880	729.672	612.147	564.087	571.363	926.683	1434.63	752.87	682.001	606.068	536.656	884.99	1235.47	832.524
LOC_Os05g01760	721.09	552.564	330.444	278.553	323.971	409.503	675.181	634.318	381.203	280.899	332.824	427.056	802.767
LOC_Os02g10900	43.0306	85.4748	111.654	160.365	90.892	98.104	67.5896	79.9213	117.381	142.829	101.292	82.8595	54.2907
LOC_Os05g28750	654.051	920.001	1275.27	1013.88	761.351	553.983	745.806	678.275	1074.3	1261.03	1028.32	688.09	415.565
LOC_Os08g37444	2104.34	1874.17	1629.34	1463.55	1831.33	2275.09	2177.98	1969.11	1378.42	1219.44	1659.95	1941.8	2502.04
LOC_Os02g01210	598.375	855.474	943.834	1059.67	930.094	725.859	482.998	855.474	958.717	1017.51	1024.48	704.64	505.704
LOC_Os08g43190	437.782	1252.23	2720.24	3565.17	1400.85	1288.4	604.487	1392.45	3057.04	2807.37	1478.72	1141.56	368.73
LOC_Os06g25439	1910.07	1301.01	1069.8	809.859	920.096	707.936	1716.09	1252.46	1090.27	803.487	1074.13	1090.27	2187.24
LOC_Os01g19840	1244.28	1637.5	2489.25	2144.51	1341.7	833.517	1327.49	1477.69	2239.55	2455.43	1597.13	1447.91	836.628
LOC_Os03g05806	310.868	313.575	549.397	798.395	526.141	474.796	298.97	252.879	470.573	714.15	571.166	399.286	292.696
LOC_Os04g55720	777.388	1030.37	1490.71	2365.47	1515.4	1223.22	1107.09	1250.14	1814.37	1982.6	1596.4	1255.68	681.427
LOC_Os07g12250	423.137	604.735	1048.39	970.004	532.243	357.906	529.158	678.952	975.544	973.187	556.25	520.332	324.722
LOC_Os03g45320	748.581	822.082	1045.78	1143.26	986.687	677.243	883.64	760.41	1082.64	1065.6	1024.51	753.999	682.09
LOC_Os06g04070	278.036	268.612	243.122	124.883	62.3376	70.9595	244.438	290.4	340.709	201.847	53.2766	110.134	258.397
LOC_Os01g13480	3813.71	3525.14	1668.63	590.243	459.906	1018.41	3088.82	2778.45	1394.49	402.778	906.977	1319.44	3910.27
LOC_Os01g52490	480.07	719.455	1143.08	1145.61	719.455	449.547	679.207	698.092	1166	1292.18	795.637	637.551	342.133
LOC_Os10g32870	137.487	175.643	337.868	406.018	326.983	154.013	187.052	246.674	400.659	521.188	357.186	244.746	89.5371
LOC_Os04g39489	381.984	243.03	288.566	407.973	490.528	660.381	358.936	270.688	283.09	394.922	536.334	535.888	473.093
LOC_Os01g54910	367.645	461.397	823.977	838.235	507.32	507.32	394.285	490.782	742.943	786.936	593.407	477.281	294.551
LOC_Os05g48050	106.96	198.551	305.04	295.782	160.328	134.013	145.691	218.646	304.628	366.782	201.859	157.21	80.706
LOC_Os09g21110	347.574	350.659	540.574	523.588	497.018	501.326	367.437	340.566	452.902	531.573	556.09	463.571	309.32
LOC_Os01g43390	408.064	512.705	678.149	731.397	598.603	298.087	400.006	387.634	604.88	822.355	681.112	340.062	314.435
LOC_Os06g37500	28.9243	29.1198	32.6604	34.8489	32.6084	30.8644	27.6391	28.1131	31.7555	33.4394	34.4086	33.5679	27.0263
LOC_Os11g07440	31.4508	27.8049	60.3495	68.4487	62.1997	54.8417	40.4458	34.5064	68.5679	67.5461	68.0612	55.2872	37.6287
LOC_Os06g30310	856.534	1435.23	2563.85	2775.85	1681.49	887.906	662.806	1325.14	1963.65	1919.7	1386.24	728.376	799.072
LOC_Os09g36750	87.1829	75.8549	79.5411	98.1665	104.638	316.263	87.5027	53.1924	59.499	89.7308	211.193	251.879	76.116
LOC_Os01g11660	26.5267	39.8345	34.601	79.3219	33.0792	28.8649	22.379	36.7155	37.2548	71.6661	26.7022	22.1408	21.54
LOC_Os11g08300	627.824	770.569	1613.72	2165.51	1551.74	2189.12	793.801	828.179	1770.94	1915.12	1669.23	1684.8	845.859
LOC_Os02g43180	281.68	388.88	448.352	422.263	337.008	262.128	307.341	381.19	506.128	472.743	344.575	339.056	238.307
LOC_Os02g47940	945.573	1362.2	1554.56	1718.71	1269.98	875.074	1000.13	1817.89	1793.31	1979.05	1201.25	912.038	953.754
LOC_Os11g34920	40.3655	32.1149	36.2645	48.5541	44.9712	94.1209	37.002	26.6498	33.4402	33.3667	65.4708	91.9367	50.3057
LOC_Os11g05700	1442.61	504.195	130.182	143.733	304.014	1383.79	1211.85	318.184	140.939	102.912	227.84	800.516	1476.59
LOC_Os02g57250	1635.02	1210.23	1003.39	1342.52	1861.17	2587.46	1924.11	1056.29	1222.43	1214.24	2027.06	2133.4	1916.86
LOC_Os01g50100	95.7895	58.9479	52.299	78.1431	123.772	344.547	65.9481	29.5512	52.357	74.543	194.02	236.569	75.2966
LOC_Os01g55870	759.429	735.476	479.328	339.521	380.223	412.499	684.101	863.32	526.867	374.24	430.345	487.271	771.203
LOC_Os08g21840	162.186	240.613	365.131	440.811	329.15	209.241	262.848	254.414	413.162	474.335	311.905	237.83	117.243
LOC_Os07g26610	356.568	377.082	470.857	430.436	380.09	339.61	310.472	409.4	436.942	424.757	369.465	341.32	309.341
LOC_Os03g56800	397.867	503.392	1406.03	2091.25	986.001	760.076	501.335	494.793	1353.11	1983.01	1092.13	783.09	309.699
LOC_Os04g35030	20.6711	48.7349	41.6917	22.8631	17.1647	28.1801	19.064	51.4094	34.1583	22.6371	21.1123	17.5963	20.7294
LOC_Os08g25720	311.474	259.75	220.926	215.198	343.303	391.48	381.295	352.666	297.893	252.664	258.691	341.35	373.348
LOC_Os03g10190	272.857	351.936	593.475	547.83	439.166	414.242	277.133	322.336	478.2	599.532	541.243	426.374	182.013
LOC_Os02g27769	769.412	1150.94	1597.09	1552.16	1011.02	750.252	991.965	1039.56	1654.17	1662.01	1050.94	983.609	646.628
LOC_Os03g40020	76.2253	64.2607	62.8684	72.4085	126.94	162.034	55.9147	51.5173	62.5485	60.0363	124.715	115.93	71.2849
LOC_Os06g33710	4742.01	2527.52	2305.69	2512.74	3773.78	5919.43	4099.55	2360.2	2136.61	2266.97	3886.09	4486.78	4826.02
LOC_Os02g53140	1258.5	1244.59	827.36	727.839	650.628	726.827	1031.18	1152.63	804.289	634.782	766.285	760.831	1358.23
LOC_Os09g34100	4290.63	3525.21	2506.09	1448.65	2134.19	2360.32	3327.78	3580.62	2552.75	1601.57	1894.4	2513.39	4400.18
LOC_Os07g43310	319.088	391.515	638.796	631.347	409.897	351.464	336.536	403.777	625.05	720.166	572.202	452.166	201.763
LOC_Os02g44500	969.77	1497.38	1389.83	1227.71	907.165	570.474	1077.94	1569.71	1623.32	1459.86	819.488	958.306	982.024
LOC_Os05g28200	774.875	727.738	923.295	1684.49	1278.02	545.039	757.359	630.484	688.779	1313.77	1484.92	768.351	742.347
LOC_Os09g31130	2452.87	1035.69	410.878	63.3738	126.494	944.208	1896.03	1166.38	460.474	175.48	36.3474	611.724	2993.23
LOC_Os08g04470	505.209	263.335	251.271	244.834	235.106	426.221	438.137	251.445	293.907	258.859	346.515	434.749	511.58
LOC_Os05g05840	282.446	384.403	589.209	595.39	365.551	361.866	303.079	415.272	542.079	554.243	411.58	345.286	212.243
LOC_Os06g44230	120.374	383.628	1180.58	1237.3	398.906	319.789	143.397	357.229	872.013	896.438	383.628	259.203	99.9643
LOC_Os01g52250	268.768	225.666	161.691	184.397	195.527	161.063	261.94	201.158	157.936	172.36	187.575	169.836	244.614
LOC_Os05g48600	294.891	280.126	243.715	348.4	410.675	436.293	353.204	279.7	290.173	369.97	434.729	393.299	336.128
LOC_Os01g20840	307.503	136.242	140.666	134.685	209.569	349.69	227.189	137.159	87.5065	94.2716	271.32	311.772	299.338
LOC_Os07g14160	248.018	152.621	171.985	272.632	500.902	423.13	296.592	145.397	185.941	294.436	610.142	452.305	177.604
LOC_Os11g05990	1488.03	773.917	245.515	157.91	180.859	624.651	1181.12	743.933	236.437	186.338	264.756	633.136	1584.51
LOC_Os12g05660	86.936	46.8387	35.0354	33.4776	31.4756	34.5467	58.6489	41.1543	36.7607	32.2714	31.25	33.6805	71.4792
LOC_Os01g59730	80.3754	133.08	283.673	345.318	140.705	79.9369	87.6011	116.412	304.003	391.615	187.633	131.317	57.2921
LOC_Os03g63900	682.797	463.09	590.09	975.865	962.781	1041.63	657.527	576.278	776.873	1167.11	1099.92	1044.4	699.326
LOC_Os03g62480	70.8011	52.1539	56.6819	74.9386	144.737	202.075	65.4447	56.5477	77.3858	103.658	173.276	284.656	76.1746
LOC_Os11g41900	561.411	505.78	401.541	392.907	505.873	587.2	572.253	486.066	473.524	396.856	462.361	541.642	543.09
LOC_Os07g37560	746.455	625.551	302.844	272.724	287.362	331.09	645.252	555.733	257.538	199.875	237.929	279.047	881.915
LOC_Os03g01150	1507.92	1344.13	1366.66	1582.95	1791.86	1934.6	1524.89	1472.46	1355.47	1548.84	1906.38	2022.64	1533.62
LOC_Os02g49326	1656.19	1798.17	2209.92	2760.03	2507.46	1896.94	1155.4	1515.65	1896.9	2433.4	2651.4	1720.22	1514.09
LOC_Os03g22570	393.345	599.356	751.474	764.085	575.801	477.473	483.356	582.906	703.147	707.662	514.166	494.674	337.071
LOC_Os01g73000	2177.74	1836.94	1194.1	784.969	1074.17	2121.85	1846.27	1872.59	1256.9	924.795	1119.17	1985.94	2757.34
LOC_Os05g48340	266.761	190.042	248.119	211.107	294.802	706.614	290.767	184.023	185.207	240.064	370.3	517.936	251.978
LOC_Os06g40600	343.084	485.514	612.714	647.628	443.766	419.517	359.007	443.766	597.535	559.824	437.377	366.377	262.767
LOC_Os01g52010	1361.01	2452.6	3507.65	3453.1	2898.01	1667.47	1769.67	2639.21	4661.2	3264.87	2377.66	1682.46	1401.95
LOC_Os01g59110	74.6942	87.6357	48.8071	36.6188	32.4017	25.858	78.6534	87.9836	56.4098	43.1719	42.9011	39.9081	86.3564
LOC_Os07g35880	35.0969	97.5511	51.9677	50.4114	15.5867	21.7462	27.9497	127.484	56.9139	43.6887	17.0317	29.4243	33.5001
LOC_Os09g38420	373.766	275.366	372.42	516.806	519.107	430.742	301.401	236.401	287.247	451.948	600.621	421.511	360.976
LOC_Os11g40090	175.342	246.235	371.429	413.721	345.629	286.09	248.505	272.67	419.013	453.101	325.404	300.58	154.843
LOC_Os04g42250	1650.04	1522.26	1162.54	659.551	735.166	750.491	1696.77	1865.88	1192.6	715.768	888.267	1097.25	1811.15
LOC_Os04g38600	11305.3	14652.9	12280.9	6353.41	4840.49	3688.59	8994.66	13447.2	10827.1	6853.62	7323.63	4497.62	11002.8
LOC_Os06g01390	808.909	1072.21	1312.12	1624.53	1122.54	837.838	995.951	1140.72	1518.53	1424.4	1046.55	1011.85	919.09
LOC_Os03g30950	92.1545	87.5232	76.2458	40.9263	34.752	19.6775	78.6816	99.9421	70.2766	61.8831	34.5404	34.3417	57.2244
LOC_Os03g52010	1042.02	566.904	280.35	176.619	329.721	359.859	756.139	470.921	251.852	176.887	443.424	402.939	937.465
LOC_Os05g44910	229.177	174.217	153.26	178.39	200.226	268.343	214.424	201.659	157.936	149.505	234.231	264.492	262.663
LOC_Os01g59340	84.9362	48.5596	63.7368	89.0655	133.742	187.389	80.8952	54.2101	68.739	84.734	168.794	170.151	84.9362
LOC_Os05g33820	435.628	370.426	289.827	320.114	476.346	503.995	526.195	420.721	327.475	367.243	478.302	588.974	522.833
LOC_Os03g08220	114.924	142.749	165.554	150.229	133.782	72.065	114.369	166.551	178.893	135.597	122.866	97.4269	111.196
LOC_Os06g05870	671.397	503.432	408.295	397.375	523.536	864.272	628.734	503.193	369.514	343.296	515.333	697.047	821.245
LOC_Os04g13210	81.8181	76.5532	63.4451	68.5064	74.3216	237.936	71.8638	70.8753	76.5532	67.8527	70.8043	154.628	71.2464
LOC_Os02g02860	597.166	449.714	655.074	740.444	847.952	673.325	632.936	389.323	498.74	731.218	882.421	621.007	584.715
LOC_Os07g02100	15.4397	34.6985	65.8405	69.0054	34.531	12.4384	29.7663	54.0128	99.0896	79.783	35.8201	22.3159	15.6366
LOC_Os07g47350	802.793	412.584	387.253	275.098	538.243	1099.17	762.206	407.465	327.013	303.021	683.182	832.259	882.934
LOC_Os04g30420	38.6598	71.9138	60.6833	40.4278	37.4976	42.0627	36.482	78.9371	63.6402	42.7704	30.703	29.7088	40.9201
LOC_Os03g08624	61.2814	39.9393	35.5385	23.28	35.0485	248.474	86.5435	25.4144	22.4048	26.9751	47.6159	148.719	103.411
LOC_Os12g24650	13.1612	14.8538	14.291	13.0481	16.177	28.8247	12.9108	12.8214	14.3498	14.8538	14.8538	22.3715	14.0028
LOC_Os01g53710	293.375	428.65	394.065	222.807	187.731	171.373	321.079	385.791	388.898	212.243	231.546	257.979	358.654
LOC_Os08g08110	366.28	293.631	163.108	135.901	118.366	110.51	292.902	254.936	156.1	152.814	143.474	148.107	380.32
LOC_Os01g59920	71.4352	73.0068	176.37	328.239	228.943	129.933	79.1171	51.3435	96.7819	334.167	259.087	148.542	50.9733
LOC_Os03g15050	1963.13	1171.03	918.799	971.891	1452.6	2604.24	1827.52	839.62	817.859	612.936	1891.01	2034.19	2185.54
LOC_Os03g05730	952.445	1473.37	1564.24	1680.63	1409.9	1225.42	1092.15	1433.04	1772.04	1672.21	1117.02	1041.01	978.323
LOC_Os02g40460	67.863	79.6279	270.74	361.006	188.365	155.551	103.034	141.744	307.374	378.397	190.975	147.859	38.346
LOC_Os09g17750	50.4834	95.764	119.158	128.524	81.5831	79.9369	64.2472	104.867	109.124	114.894	86.788	75.4005	67.6366
LOC_Os06g43760	319.551	465.797	717.851	795.166	565.859	404.998	412.166	446.469	700.591	667.503	447.255	381.494	232.184
LOC_Os01g49230	345.751	132.227	41.7717	46.8213	63.4575	105.32	223.397	170.531	59.6284	56.9333	90.0835	119.302	279.095
LOC_Os03g28960	158.118	208.408	276.642	338.705	279.23	182.701	160.222	217.329	250.859	269.41	217.329	180.415	134.485
LOC_Os05g35580	101.082	85.6062	277.52	360.936	219.061	123.782	111.496	101.131	246.285	435.271	365.936	177.606	83.5871
LOC_Os08g34210	6336.73	4723.46	1918.78	690.699	1306.86	2052.4	5218.36	4030.98	1740.32	758.251	1646.51	2274.76	6937.78
LOC_Os02g04840	238.29	201.036	156.405	179.09	207.543	507.091	265.226	190.281	183.669	166.952	179.483	353.82	263.687
LOC_Os11g05562	630.989	977.911	1321.3	1385.82	806.123	513.066	907.859	1135.62	1338.22	1338.28	761.105	786.09	546.935
LOC_Os07g42250	649.983	1165.78	677.18	327.32	268.917	334.017	539.349	1024.95	679.258	328.937	274.428	400.362	679.483
LOC_Os10g34320	23.2456	29.8587	57.0677	98.1665	60.9898	36.7014	22.0782	36.1249	54.944	116.064	71.8656	42.2083	27.6161
LOC_Os01g16350	615.61	677.845	682.745	593.715	537.99	1096.86	711.493	736.493	715.911	666.873	691.551	1312.87	521.741
LOC_Os02g01220	297.232	397.539	627.344	634.753	399.974	229.357	399.705	399.705	661.945	632.977	399.705	345.059	227.577
LOC_Os01g62070	3182.5	1766.71	773.818	525.726	804.311	1361.78	2706.32	1604.44	719.092	450.282	1058.55	1574.45	3838.24
LOC_Os05g35520	96.2327	172.602	388.753	495.661	207.861	85.4305	185.436	158.208	356.171	429.421	286.222	139.275	67.7278
LOC_Os01g62350	383.773	463.412	929.166	875.615	557.089	421.93	418.703	588.894	784.09	885.326	773.355	588.894	229.628
LOC_Os03g58710	39.5741	42.6247	62.0589	61.8642	41.0052	37.1446	30.273	35.674	62.0479	63.4895	50.2202	42.9584	32.8576
LOC_Os02g36340	2248.78	433.849	223.09	423.669	899.407	1195.49	1757.59	407.453	215.723	403.515	947.737	1256.68	2602.51
LOC_Os05g49150	626.474	819.905	1112.91	983.045	848.382	616.407	751.429	849.911	1237.55	1074.78	737.414	642.593	526.091
LOC_Os06g41990	768.36	1882.68	3299.75	3976.05	1308.85	1102.81	769.832	1681.24	2991.56	2975.33	1120.45	832.822	781.528
LOC_Os03g23970	110.013	133.408	224.603	402.262	271.471	123.782	157.782	133.551	286.09	442.655	313.32	184.237	87.0939
LOC_Os10g26130	344.248	364.271	428.637	393.472	364.271	311.755	311.137	331.936	395.962	395.381	399.184	355.687	264.442
LOC_Os07g42260	361.859	395.399	319.647	205.232	203.081	275.885	332.795	335.732	254.004	255.047	226.936	328.026	356.447
LOC_Os01g34450	101.084	79.1301	61.4619	58.7811	55.3075	56.2876	99.1734	84.5596	69.1095	58.1302	47.3018	52.6691	127.413
LOC_Os03g54100	518.29	393.09	149.637	139.318	218.798	270.474	457.429	363.926	197.098	134.263	264.628	296.356	570.001
LOC_Os03g62600	930.78	807.779	684.176	574.243	528.983	832.732	897.152	990.787	750.143	602.421	660.356	828.335	1035.72
LOC_Os07g06800	631.593	448.849	97.2183	53.3914	25.3836	64.3443	415.976	486.15	128.551	34.7409	24.3383	217.445	717.243
LOC_Os04g57950	61.9537	56.9313	93.0345	123.288	106.196	106.762	62.3168	63.7224	108.214	112.846	116.859	87.4792	39.661
LOC_Os06g47330	283.001	272.694	218.334	169.82	164.026	201.73	240.859	246.139	211.091	156.984	191.493	227.132	302.563
LOC_Os06g40180	248.781	452.127	394.359	202.966	274.407	155.914	176.693	544.649	424.553	202.243	248.474	187.002	190.932
LOC_Os02g10120	2022.05	3044.12	2692.98	834.628	687.126	1125.15	1383.94	2787.88	2280.83	578.533	471.225	934.764	2088.8
LOC_Os06g48620	781.689	456.81	154.944	153.918	331.398	549.142	544.488	383.022	146.405	143.976	347.128	452.753	841.552
LOC_Os06g08670	5904.03	5121.09	4235.09	2840.52	2749.09	3815.15	4948.78	4635.2	3752.82	2694.12	3616.47	3908.55	5963.04
LOC_Os08g38610	15.1518	14.2634	13.7109	17.4211	19.8671	15.1518	12.6038	13.4301	14.796	20.5546	19.2326	13.5965	14.0176
LOC_Os03g19240	893.141	1127.7	341.32	80.7006	85.7823	157.628	552.404	1011.85	251.345	105.674	164.654	204.256	890.89
LOC_Os03g15120	177.664	193.748	252.719	299.542	279.705	199.528	200.636	199.205	246.15	301.474	252.507	218.131	121.573
LOC_Os01g68950	6587.69	4996.05	4713.54	5086.01	5724.89	9381.17	6207.42	5234.3	5013.01	4857.51	6183.68	7922.43	6762.4
LOC_Os03g21550	911.459	1167.18	1293.29	1212.04	1014.34	729.228	1049.78	1105.81	1369.79	1385.98	914.813	870.123	797.375
LOC_Os02g57100	720.085	955.202	810.782	500.315	421.116	317.283	649.829	863.32	831.487	551.176	572.782	469.666	753.332
LOC_Os07g07709	710.782	896.525	1415.86	1404.27	1023.86	621.669	970.168	939.328	1320.94	1498.22	1048.68	783.572	571.952
LOC_Os10g35840	5467.08	4726.24	4557.2	2163.51	1897.44	2400.4	4480.58	3787.14	3667.99	2156.48	2429.37	2177.75	5261.05
LOC_Os09g31031	534.074	165.232	173.936	183.748	530.369	1578.82	378.771	145.295	126.474	273.628	496.689	1065.93	233.7
LOC_Os02g44780	19.6682	34.5857	44.2073	43.9329	20.5821	15.4319	23.382	26.3351	45.1846	52.2908	27.029	22.3378	20.0717
LOC_Os05g28180	391.396	612.527	932.152	1020.8	762.166	372.067	500.51	497.609	712.553	804.828	737.96	439.016	421.602
LOC_Os05g46000	91.4273	78.61	154.111	329.013	107.866	106.186	112.045	65.7181	207.362	280.399	167.702	130.758	121.338
LOC_Os01g72690	532.092	401.551	314.154	285.466	411.446	515.013	464.518	410.675	340.416	344.283	458.062	527.226	607.544
LOC_Os04g56240	1639.76	2269.3	1463.77	262.628	438.877	914.205	1151.43	1778.53	1211.82	230.743	496.8	891.663	2032.78
LOC_Os05g03820	1623.59	1339.86	1325.82	1385.89	1584.48	1664.54	1586.63	1399.63	1318.67	1178.08	1554.34	1536.45	1635.04
LOC_Os09g06499	1601.93	862.641	564.852	270.917	602.816	928.525	1257.24	890.135	455.382	291.553	565.859	811.22	1860.22
LOC_Os07g12770	174.199	175.918	222.146	301.592	263.918	291.782	183.01	139.862	225.461	259.646	311.354	261.717	156.936
LOC_Os06g03790	67.1768	125.135	247.366	305.148	150.573	70.4481	143.628	140.096	282.646	318.641	190.933	118.015	38.1214
LOC_Os01g43040	28.2101	54.0113	103.068	155.649	57.3675	49.1358	48.6708	62.7123	122.517	135.782	95.4363	62.0446	20.3311
LOC_Os08g09250	6294.21	6713.43	7592.54	8939.41	7871.15	6957.86	6947.81	7472.38	8149.28	8711.58	7487.35	7315.97	6243.27
LOC_Os03g37830	572.165	734.923	448.009	196.139	54.2573	393.797	372.32	552.495	369.851	100.251	95.7541	252.76	444.166
LOC_Os01g52450	21.2502	20.5043	21.7879	21.8764	21.7879	44.1836	26.3249	23.1055	19.5511	20.5529	22.4144	35.4315	17.5098
LOC_Os02g19970	100.013	60.5122	77.1684	118.551	169.803	155.989	101.56	60.0936	66.9552	131.53	251.063	160.886	109.069
LOC_Os06g26234	180.607	150.581	352.04	771.693	737.346	263.305	258.936	137.735	258.936	520.438	600.951	219.84	148.582
LOC_Os03g05740	2509.01	1775.29	1273.73	1176.19	1445.88	1664.63	2215.5	1710.12	1374.12	1345.28	1534.96	1879.03	2444.79
LOC_Os03g15780	115.32	146.231	232.033	241.909	174.009	147.4	146.839	144.779	193.088	249.098	212.166	196.105	131.327
LOC_Os03g18310	119.013	152.626	154.508	116.947	112.033	98.7284	123.339	175.979	172.555	123.339	105.663	122.695	110.08
LOC_Os08g44860	1730.64	2053.78	2993.49	3885.06	2995.59	1785.94	1572.13	1829.71	2436.12	3019.07	2758.39	1771.25	1727.63
LOC_Os10g37410	316.128	186.092	176.91	164.705	257.226	276.065	256.632	205.792	181.09	208.397	287.422	268.872	296.753
LOC_Os10g37480	360.812	276.631	242.012	344.09	353.577	464.855	341.933	329.86	255.539	303.239	371.702	405.056	389.936
LOC_Os01g71350	59.7386	113.806	83.0015	43.0505	57.973	309.605	95.7851	54.8042	86.1343	60.4276	192.488	386.697	58.0729
LOC_Os02g34580	137.197	67.7164	102.859	288.844	241.243	230.936	82.6324	87.0907	109.197	263.103	384.315	206.023	82.7072
LOC_Os01g08110	56.2284	61.3912	42.9446	37.7137	47.6349	121.376	61.1943	52.0612	48.0063	35.8191	52.0612	99.1665	43.9615
LOC_Os08g35620	989.166	1089.66	717.198	568.797	428.578	485.032	883.75	990.113	771.659	518.529	408.684	477.761	1183.01
LOC_Os02g42330	730.72	422.445	600.336	1035.39	1090.5	731.261	692.513	481.53	617.507	1065.89	1321.08	938.432	726.817
LOC_Os11g16410	876.921	983.033	1044.45	1130.34	1274.52	1188	920.3	926.802	1086.06	1220.12	1305.55	1049.1	874.047
LOC_Os05g04610	397.198	556.474	188.737	91.6555	181.793	154.803	349.721	460.961	174.199	108.382	154.867	222.897	526.809
LOC_Os07g37454	30.8831	29.615	65.0271	44.8952	32.6578	30.2057	20.9965	32.3936	78.3522	58.7805	39.7794	31.0715	30.4096
LOC_Os05g51700	1495.54	1525.1	1741.95	2292.55	1987.63	1621.38	1512.15	1710.37	1724.09	2402.2	2147.01	1648.41	1434.59
LOC_Os04g57190	55.588	46.293	52.1604	48.3127	64.9311	78.8602	56.9733	52.0469	52.2774	48.8632	69.7969	76.4075	49.9668
LOC_Os08g25390	588.9	460.49	860.804	1343.77	1143.11	668.628	662.32	488.22	770.705	1062.5	1038.65	639.869	439.859
LOC_Os01g04920	1502.31	998.696	380.859	321.006	483.263	316.988	1117.8	985.021	446.021	317.326	318.249	622.018	1767.97
LOC_Os02g07220	223.148	319.279	312.302	313.035	240.04	167.663	215.77	296.949	334.244	339.289	270.921	233.34	243.855
LOC_Os03g08070	1506.34	1020.67	634.886	197.722	292.15	576.45	1021.31	944.19	506.036	165.859	364.169	539.151	1539.68
LOC_Os04g36770	117.403	104.474	45.8391	26.9319	34.0467	23.8555	126.861	101.243	62.0369	37.4654	62.4475	52.764	99.1341
LOC_Os11g05110	2454.84	2968.33	2722.26	2167.2	2231.73	1907.76	2515.96	2848.52	2942.62	2357.77	1738.24	2074.27	2361.09
LOC_Os11g16470	22.2659	55.7898	171.413	247.936	65.0273	57.3725	21.1481	45.1468	167.117	155.849	73.9934	43.2873	18.0385
LOC_Os03g21460	752.739	997.658	1280.53	1307.63	1115.44	794.905	940.21	1160.91	1241.67	1483.34	1130.12	1010.47	729.905
LOC_Os05g05940	3590.77	5146.86	4876.46	4141.08	2801.76	3512.65	3598.96	5339.83	4666.34	4048.74	3181.09	3551.47	3736.77
LOC_Os10g35390	622.266	280.034	278.914	341.861	517.956	587.918	474.534	306.074	296.551	409.544	717.641	652.758	619.464
LOC_Os04g46460	84.6761	137.196	175.87	191.788	131.29	59.9288	103.036	164.761	225.111	234.459	185.138	88.9359	83.3844
LOC_Os11g42790	428.971	539.461	770.163	2360.58	1079.2	1073.51	469.955	587.623	872.936	1864.86	1064.71	818.785	438.489
LOC_Os03g25400	613.97	613.644	619.538	571.53	558.135	374.872	605.399	646.88	571.686	551.825	569.462	420.013	582.419
LOC_Os01g51360	647.397	587.203	729.702	931.49	1024.26	844.379	664.782	546.166	571.977	915.997	1269.9	864.143	712.551
LOC_Os03g22780	163.936	258.066	262.936	199.6	133.782	97.4367	148.876	210.139	242.733	235.705	213.732	117.477	171.022
LOC_Os01g42030	118.154	85.9404	47.5523	91.2852	110.878	313.441	121.372	92.8616	93.4613	113.731	90.2626	232.551	126.078
LOC_Os04g35590	1724.98	1169.59	1052.61	1004.06	1306.86	2125.99	1604.22	1135.61	1069.94	1119.05	1678.7	1932.41	1926.79
LOC_Os11g43600	421.652	372.871	525.031	770.551	662.266	372.986	334.768	338.194	408.388	645.867	685.09	440.577	406.344
LOC_Os05g33570	2619.86	3770.72	1841.06	633.706	1154.86	1583.18	2314.57	2799.72	1549.88	555.184	901.207	1499.87	2922.44
LOC_Os04g53030	30.4531	28.9111	34.1925	38.0756	44.5615	31.7313	30.1896	29.2008	31.7313	39.3099	48.803	31.7313	25.1334
LOC_Os05g36270	929.065	606.638	523.192	604.257	1166.09	2348.66	877.918	646.035	552.281	739.841	1343.29	1678.48	911.214
LOC_Os01g70380	502.534	358.374	384.173	461.335	686.97	814.628	538.243	375.481	464.094	447.34	799.226	801.349	604.933
LOC_Os07g08330	1153.55	1489.73	2276.34	1990.07	1487.52	907.168	1326.33	1469.84	2467.66	2617.7	1469.84	1184.05	675.24
LOC_Os01g57350	82.7753	125.229	384.778	436.628	221.236	244.41	76.1945	152.734	305.647	369.24	301.182	187.217	98.2243
LOC_Os09g02214	421.511	635.106	852.823	960.229	595.958	416.991	440.612	569.474	662.056	855.957	545.269	420.306	448.086
LOC_Os04g02050	1092.88	1043.23	570.991	441.886	243.081	314.858	812.156	932.381	520.288	489.789	338.93	517.217	1115.65
LOC_Os03g36540	52.1905	118.037	249.119	168.251	92.7197	39.3399	38.8238	78.8785	213.397	262.686	79.146	58.5466	40.5022
LOC_Os10g41820	523.617	343.597	316.32	270.783	503.718	763.533	480.399	331.156	275.673	240.679	555.143	631.026	587.806
LOC_Os09g08660	627.302	760.181	763.603	837.474	692.197	679.778	599.649	842.705	857.727	858.473	681.525	669.971	646.772
LOC_Os01g71310	124.718	388.736	455.045	134.758	56.998	98.1083	136.98	310.011	274.736	149.692	122.09	97.1665	122.559
LOC_Os06g48510	254.551	121.571	142.869	158.567	333.927	424.833	250.19	103.027	134.909	152.932	492.551	414.062	289.859
LOC_Os01g65260	1945.35	603.934	263.562	283.921	536.014	538.652	1439.82	579.782	307.866	288.397	596.807	799.539	2429.12
LOC_Os04g38950	335.712	368.355	496.705	667.014	465.059	389.64	319.09	425.896	401.477	613.398	549.968	415.144	273.002
LOC_Os03g02690	344.436	316.061	395.306	506.637	642.664	224.643	258.212	241.964	254.451	506.124	737.521	372.551	306.567
LOC_Os01g06280	2019.32	1922.48	2195.69	1993.96	1979.17	2898.24	2095.54	1823.77	1906.18	1922.48	1971.22	2613.68	1794.22
LOC_Os12g09300	319.551	472.792	263.412	95.8675	145.044	134.765	322.364	507.786	320.029	123.163	134.576	172.77	334.753
LOC_Os01g21560	277.495	396.109	494.452	394.307	297.551	88.6718	339.884	334.73	626.222	474.705	221.611	199.105	271.019
LOC_Os04g30730	2648.85	3140.64	4337.07	4483.85	3671.59	2570.89	2984.4	2926.61	4273.73	4927.62	3520.18	3133.55	1710.32
LOC_Os03g12530	95.1229	29.2482	22.5746	15.1763	23.01	30.8307	77.6002	32.9325	22.3342	18.3046	24.11	32.5572	138.799
LOC_Os08g44530	244.948	272.705	402.802	521.32	342.777	229.469	268.166	289.571	364.479	513.331	373.414	274.542	149.24
LOC_Os01g15490	2192.76	1214.68	1334.32	1767.72	2332.82	2762.24	1777.45	1130.79	1099.92	1513.73	2641.75	2193.71	2549.59
LOC_Os09g31502	6582.49	3675.82	3018.12	1770.31	3117.61	3507.7	5273.11	3100.14	2880.47	2085.24	2931.83	3850.06	6534
LOC_Os10g26570	228.544	196.058	117.396	170.115	164.628	311.482	219.048	152.526	122.252	136.968	217.799	275.397	255.126
LOC_Os03g63950	1272.59	812.024	1623.63	1919.28	3131.09	3053.37	1501.1	591.721	1329.18	1823.77	3986.36	2273.05	1625.33
LOC_Os08g42730	199.223	299.064	346.916	396.013	351.201	204.103	280.248	310.189	367.705	384.323	344.308	263.054	206.798
LOC_Os02g09510	1871.63	1440.44	755.313	626.397	686.999	1146.78	1547.97	1014.47	791.798	664.491	799.081	1136.54	1849.58
LOC_Os01g12740	926.148	1364.98	886.252	497.687	394.079	520.531	713.705	1359.01	921.367	529.67	530.782	579.804	890.137
LOC_Os10g40130	269.611	216.862	277.969	459.08	420.529	233.911	315.907	184.284	265.397	447.723	481.759	302.879	288.8
LOC_Os01g53910	256.571	307.121	323.431	443.392	346.474	271.482	246.212	306.065	332.022	458.64	425.553	298.5	233.546
LOC_Os03g04140	1506.79	566.976	416.692	240.26	503.913	870.488	1053.15	573.211	366.942	334.738	641.82	809.251	1579.27
LOC_Os07g22930	3535.47	8409.63	3900.94	993.996	439.859	328.294	3021.42	9097.01	4328.99	981.69	99.2739	459.355	2911.63
LOC_Os06g49520	440.81	221.551	225.596	152.076	160.724	215.309	361.109	307.904	229.402	215.417	239.763	191.75	411.952
LOC_Os07g07260	948.762	606.166	435.202	388.353	500.023	693.497	782.013	614.212	414.953	350.736	591.239	723.32	1100.03
LOC_Os12g08280	618.9	783.166	731.189	793.994	775.936	308.958	698.093	832.689	874.643	822.991	760.355	518.479	641.782
LOC_Os05g27530	305.725	262.399	227.474	232.768	226.483	442.297	250.733	239.019	253.013	208.079	296.725	405.103	300.273
LOC_Os06g11500	280.367	210.324	165.021	198.652	228.27	346.993	254.949	225.347	168.405	129.03	213.705	265.413	328.766
LOC_Os09g31506	289.407	184.65	88.4594	43.6611	53.4609	89.452	200.313	139.25	85.8592	25.8868	65.6821	105.555	308.474
LOC_Os07g34980	16.9985	18.3914	40.5922	131.166	37.1341	44.3339	12.4631	22.7797	46.6586	96.9639	39.4524	34.9187	15.6732
LOC_Os09g19790	320.103	571.277	514.222	555.131	383.197	339.533	342.659	622.397	541.013	441.32	335.398	307.81	345.196
LOC_Os02g06490	382.675	278.456	441.492	542.32	641.747	570.591	415.09	339.203	370.331	456.285	537.343	491.705	401.126
LOC_Os03g55030	2337.13	2243.15	1556.76	636.551	777.725	1278.27	1526.24	2584.72	1700.5	670.624	855.397	1316.12	2571.49
LOC_Os04g41300	52.2993	65.4389	183.705	278.921	151.75	71.0649	88.2221	119.667	227.602	315.68	127.13	102.09	30.0803
LOC_Os06g04380	127.12	152.705	235.443	255.74	147.617	176.988	141.074	157.703	239.753	239.137	172.381	148.86	104.932
LOC_Os06g01360	314.816	278.549	262.357	282.135	368.541	605.462	362.267	272.474	284.71	253.14	396.861	482.166	324.641
LOC_Os12g13440	74.3484	60.0446	41.0009	44.4368	65.3131	89.8965	67.1868	50.6075	40.0267	35.2013	49.1634	69.5975	77.7428
LOC_Os06g35200	288.514	196.859	184.27	173.255	215.648	196.859	298.831	164.184	158.654	153.679	202.215	160.619	276.396
LOC_Os04g53230	6525.21	9352.34	8627.88	8724.1	7109.62	2409.88	5336.63	8965.01	8473.86	8421.76	7938.3	4437.13	6772.39
LOC_Os07g22600	902.624	967.09	1396.25	1401.73	1259.37	1246.59	879.654	1054.76	1356.85	1444.41	1288.17	1247.18	771.271
LOC_Os05g19954	84.4152	106.333	130.167	154.996	150.415	108.938	111.387	100.034	151.758	171.572	147.534	126.013	67.6058
LOC_Os02g56960	377.976	555.32	808.778	944.978	601.576	343.674	507.807	556.243	734.659	1005.09	552.832	450.886	217.172
LOC_Os04g53930	743.551	427.91	138.872	56.8707	70.3231	202.876	493.879	336.055	111.025	69.0238	90.1051	299.518	749.515
LOC_Os03g13030	214.705	666.934	686.293	313.462	178.01	56.8202	246.897	832.074	951.305	440.598	202.907	130.408	174.759
LOC_Os03g27770	188.813	205.195	354.661	390.06	319.664	212.203	236.474	203.703	276.451	392.958	426.165	244.857	126.936
LOC_Os09g19734	325.498	522.449	610.705	576.127	465.551	257.507	458.279	522.449	661.723	696.824	402.377	373.824	309.32
LOC_Os01g64090	163.379	223.261	305.904	292.278	216.782	146.174	217.337	208.895	302.551	318.816	206.179	167.988	107.088
LOC_Os07g38300	3509.99	2916.6	4127.2	5291.3	5423.77	3125.23	3079.55	2648.99	3234.41	4666.22	5712.38	3269.63	3157.03
LOC_Os01g09890	655.291	751.36	827.71	774.029	551.997	517.287	581.673	778.158	879.32	938.91	677.705	597.901	618.859
LOC_Os02g41470	665.232	615.353	739.09	1002.4	949.011	695.865	526.554	551.648	583.437	865.395	998.372	579.448	554.228
LOC_Os01g02020	524.188	472.01	279.407	320.676	436.139	945.153	775.359	502.515	364.922	339.183	467.776	990.501	526.322
LOC_Os03g25450	68.5505	86.6686	227.196	284.826	136.57	98.2102	107.571	133.561	220.894	248.414	128.656	90.6007	27.9491
LOC_Os01g25386	1810.4	1599.43	869.46	909.571	1302.97	1713.66	1618.45	1531.87	998.756	656.195	1023.78	1229.89	1987.72
LOC_Os07g37420	1506.67	1301.46	643.514	318.878	221.272	287.336	1070.62	1386.4	806.853	380.613	277.596	462.461	1650.73
LOC_Os07g44190	229.628	375.544	840.184	973.695	477.121	303.5	371.428	471.616	674.627	798.076	436.573	304.379	113.442
LOC_Os02g56330	17.8058	19.0341	18.0645	21.4059	24.6456	18.7287	17.4958	16.5533	18.2654	18.6693	25.807	19.9686	16.653
LOC_Os08g04180	875.802	1304.58	1822.64	1017.63	400.172	615.628	780.076	1036.4	1490.05	1047.4	475.407	522.806	848.243
LOC_Os01g07080	20.9605	37.2507	40.3396	45.7156	41.7292	35.2074	30.391	31.7462	42.7474	47.6753	43.9329	38.4892	21.7263
LOC_Os08g36480	6508.6	4420.54	3110.21	1269.19	560.599	4358.57	5713.17	4705.82	2830.06	1275.73	650.099	2295.36	7848.25
LOC_Os12g39080	172.48	225.847	397.321	351.894	258.316	160.62	183.129	301.262	456.013	426.433	349.695	238.098	178.782
LOC_Os12g41390	1119.36	886.32	1901.69	2828.85	1910.52	1687.48	1176.14	1099.74	1680.27	3151.99	2553.43	1914.86	1018.94
LOC_Os04g33300	667.62	461.397	482.087	507.147	601.705	871.989	641.93	436.858	433.779	400.715	727.652	834.412	751.703
LOC_Os07g40986	180.411	413.705	396.506	105.348	62.6721	215.001	165.439	314.091	441.996	102.613	152.782	181.502	174.849
LOC_Os03g03720	5050.45	9757.2	9870.09	7886	5838.45	2991.78	3360.45	9094.86	9350.55	7106.5	6545.85	3706.57	5336.52
LOC_Os08g07540	273.494	409.132	740.872	743.619	396.907	295.904	161.222	309.174	454.641	544.853	549.628	290.872	225.917
LOC_Os03g16110	2101.39	1434.63	1364.19	1126.06	1583.34	2380.47	1840.53	1294.96	1249.85	1297.7	1758.44	2045.26	2223.64
LOC_Os12g10730	530.673	420.887	595.349	687.182	736.986	818.526	412.012	310.564	454.166	629.098	867.118	754.938	576.2
LOC_Os08g07330	460.954	212.624	180.708	292.993	472.117	620.384	341.628	185.653	157.677	200.371	450.382	445.418	550.628
LOC_Os01g33784	499.578	276.675	149.376	118.577	199.675	467.71	394.496	246.243	162.302	126.747	180.476	342.176	615.576
LOC_Os11g08670	3249.11	2140.12	1030.73	602.613	2065.79	2941.63	2372.43	1784.06	984.528	402.145	1744.59	1979.7	3641.36
LOC_Os12g10640	150.474	113.698	193.215	385.25	278.7	165.279	115.242	84.0877	115.932	298.162	344.532	176.989	130.478
LOC_Os05g48750	481.138	339.27	309.224	267.82	445.07	685.109	440.936	385.19	369.474	370.365	386.495	611.925	463.433
LOC_Os02g50960	381.967	400.358	155.697	131.356	231.392	99.2818	454.001	375.777	271.616	151.292	180.859	221.262	418.21
LOC_Os05g50750	300.628	193.94	101.783	139.397	148.542	53.1983	277.509	253.229	94.9899	106.636	106.32	96.131	266.237
LOC_Os04g43750	251.686	344.782	400.876	426.655	357.385	298.18	303.184	377.576	489.495	454.458	378.963	324.616	250.529
LOC_Os03g12940	118.88	83.5517	62.1972	63.6231	98.7546	94.8178	108.751	83.5517	59.7198	50.2001	58.9093	98.2465	118.264
LOC_Os08g45010	2072.72	1377.31	1307.13	1386.48	1835.46	2441.96	1994.35	1277.27	1182.11	1368.32	1849.14	1796.75	2000.38
LOC_Os06g06560	769.659	1624.95	926.074	418.046	302.157	348.282	856.24	2040.2	1206.11	500.417	196.831	391.881	620.166
LOC_Os05g07632	2765.73	1828.01	1011.7	675.294	952.086	944.448	1982.35	1700.58	1091.91	623.73	681.288	1262.27	2985.4
LOC_Os03g10340	21.9288	28.7984	47.703	45.2698	26.2778	20.9987	21.1481	33.2435	63.256	52.3625	22.5648	22.7745	16.497
LOC_Os07g18120	64.8291	74.7847	77.6747	74.2333	66.8497	195.433	72.8629	70.4802	71.2572	104.975	83.7933	146.272	89.859
LOC_Os11g39320	154.474	126.766	143.551	218.187	296.645	235.705	138.303	114.854	141.853	182.347	302.923	185.249	191.068
LOC_Os03g20300	13.5094	13.2011	17.7467	21.7616	28.9583	23.9254	15.0936	17.1812	15.8794	25.6778	26.5773	18.7786	14.1713
LOC_Os04g57400	2005.93	1344.55	1382.33	1598.32	2057.6	2718.27	1719.01	1338.08	1365.07	1558.22	2595.52	3003.42	2067.8
LOC_Os02g55420	3285.36	2975.54	2972.29	3376.4	3920.56	3820.24	3057.22	2932.17	2965.4	3211.7	4122.65	3457.58	3037.43
LOC_Os06g04290	1018.34	1285.96	1858.76	1781.7	1196.75	782.004	1318.94	1440.54	1864.64	1943.77	1402.47	1174.31	892.593
LOC_Os06g13860	263.547	186.434	174.763	184.444	319.493	388.972	238.152	173.99	209.761	193.32	331.414	327.243	286.528
LOC_Os11g26030	26.6598	25.3253	36.3651	76.7455	61.8494	35.4286	31.025	28.1024	44.4101	100.239	85.6315	37.463	22.9262
LOC_Os07g34520	15.5794	185.507	115.649	16.9395	26.1841	440.383	186.692	50.3823	30.5053	99.0896	20.933	469.397	86.8457
LOC_Os09g37280	513.321	467.474	385.485	425.031	506.299	599.922	598.179	540.604	424.984	419.924	556.973	588.257	561.292
LOC_Os12g42420	513.397	213.243	139.63	188.121	300.474	577.458	551.206	244.813	221.608	186.886	388.318	443.692	675.185
LOC_Os01g37050	888.794	421.235	347.518	384.05	812.501	1314.56	696.546	472.001	379.082	377.32	1144.7	1005.46	1005.36
LOC_Os09g19680	61.6861	60.1775	99.8694	173.718	119.05	112.787	67.8378	66.5245	102.235	141.859	135.083	71.6412	71.2939
LOC_Os08g04560	431.32	408.013	282.551	157.691	171.672	459.224	371.752	342.415	268.255	156.012	173.471	375.761	400.869
LOC_Os01g70580	78.1437	109.013	153.428	190.518	113.397	120.96	93.3092	99.8471	164.474	193.664	133.775	129.257	82.3825
LOC_Os06g14324	2479.22	3442.28	3003.23	1845.86	1123.87	1548.73	1681.4	2785.5	2421.23	1706.04	1306.31	1607.28	2245.32
LOC_Os04g34000	27.0273	24.0414	16.7956	20.8043	21.9213	39.562	29.3056	19.7974	17.3708	16.5015	22.0047	34.1678	24.3231
LOC_Os01g53600	369.445	251.174	215.001	242.9	330.013	436.368	326.632	253.787	286.259	229.021	361.179	409.172	381.007
LOC_Os07g06644	651.885	236.204	218.679	162.03	268.401	627.164	475.227	205.013	228.705	110.936	305.125	493.26	752.77
LOC_Os07g46780	328.776	390.423	353.826	617.505	587.558	308.013	245.397	407.925	289.163	504.773	563.906	318.219	351.063
LOC_Os02g04270	115.128	208.4	397.686	397.637	223.072	223.049	137.474	227.331	373.523	339.039	240.918	214.53	73.4971
LOC_Os12g42980	591.44	728.965	1077.64	993.553	934.624	821.509	625.312	770.305	1134.55	1184.49	1166.99	878.166	599.01
LOC_Os02g55940	284.657	373.533	572.512	608.025	547.243	483.058	339.628	446.92	603.117	625.787	461.397	430.345	214.551
LOC_Os08g36420	83.9482	73.0168	63.4421	81.7397	99.4871	115.782	114.016	81.1689	77.6784	65.3421	72.9281	119.119	104.18
LOC_Os01g53350	518.09	347.293	478.621	583.949	660.397	1425.72	309.257	372.105	546.903	626.063	911.823	1109.94	347.618
LOC_Os12g44380	1322.86	1717.29	1379.27	1010.57	1136.43	1105.82	1398.56	1612.47	1395.69	1150.41	1031.44	1058.48	1339.47
LOC_Os10g08580	369.391	232.922	152.055	233.224	171.336	243.722	335.764	239.835	168.164	165.347	202.626	236.782	402.398
LOC_Os01g65670	165.119	114.676	72.0831	21.1831	39.3997	16.9572	219.571	147.479	54.3648	30.7326	26.923	29.6183	151.707
LOC_Os10g40360	159.209	315.051	147.239	94.1721	76.6268	124.149	149.215	323.17	155.012	70.8399	150.78	150.78	172.936
LOC_Os03g58790	298.628	104.86	91.5024	207.316	210.199	830.518	310.628	84.6262	139.396	173.573	210.597	502.315	315.755
LOC_Os01g09570	903.905	995.32	638.098	477.351	500.284	696.556	861.905	1210.9	592.888	468.43	471.057	656.09	1097.79
LOC_Os02g33080	1601.4	1388.77	1363.06	1167.98	1518.71	2206.62	1637.89	1333.87	1392.63	1388.73	1743.58	2384.48	1736.61
LOC_Os01g01510	29.1126	43.0356	77.6489	111.924	58.4338	64.9117	31.025	44.0519	62.9066	81.6285	72.0233	47.5456	17.2172
LOC_Os03g55280	300.768	366.166	715.793	855.166	408.013	213.68	370.536	407.02	639.591	887.98	511.089	321.471	225.121
LOC_Os03g22810	4279.7	4564.98	3513.88	2955.87	3098	3186.29	5017.46	4967.13	4007.43	3233.14	2885.99	3864.97	4390.3
LOC_Os05g38580	50.9433	42.7788	52.5046	92.5314	91.6534	65.1045	59.0305	50.0932	62.0718	89.9359	118.705	89.7237	49.9537
LOC_Os06g45980	46.9395	72.6769	300.45	613.543	256.438	132.009	60.0446	71.1878	215.541	496.265	307.712	95.7636	47.2554
LOC_Os05g41110	2130.97	2204.38	3458.09	3446.18	2647.79	2395.44	2205.06	2275.78	3506.94	3729.84	2947.86	2657.03	1645.4
LOC_Os06g06470	488.16	226.051	149.093	222.216	376.507	923.506	458.706	224.923	181.445	249.546	444.891	717.87	499.246
LOC_Os05g13770	29.6756	14.245	19.064	23.4364	31.5462	113.059	23.5575	15.9579	18.1251	25.612	70.9606	77.2352	23.1266
LOC_Os04g20070	58.1059	45.0224	50.6901	65.6963	95.705	75.2189	47.6193	54.9915	49.1634	64.7184	97.4426	62.1126	47.8432
LOC_Os01g56400	56.6641	96.7762	123.222	115.776	62.2809	42.3471	79.5795	93.6505	151.485	149.548	96.1807	66.9379	53.7745
LOC_Os01g56380	278.813	204.148	181.473	157.566	193.096	333.589	290.991	202.708	181.09	171.232	241.832	264.243	304.697
LOC_Os05g38150	1727.18	1603.38	1276.08	981.517	1117.42	1233.27	1609.25	1520.78	1139.76	971.974	975.47	1179.63	1297.68
LOC_Os10g13810	144.357	81.8404	62.917	73.5493	96.5826	152.859	126.842	85.0467	66.0744	72.6072	155.936	143.927	168.594
LOC_Os03g58540	384.714	510.872	640.859	868.436	494.989	345.59	336.347	494.989	532.927	774.336	611.166	354.91	357.74
LOC_Os05g09400	172.327	212.278	299.243	431.23	335.023	145.566	177.554	161.686	372.351	566.251	343.09	184.362	137.397
LOC_Os05g45270	264.331	349.078	516.68	578.211	353.982	287.17	351.983	347.5	542.737	580.09	456.115	377.447	208.445
LOC_Os01g48720	228.36	202.676	330.243	359.276	329.787	390.369	257.194	223.705	299.856	370.891	357.027	331.521	181.023
LOC_Os08g27840	1913.18	1178.51	757.525	865.85	1561.84	1549.73	1780.09	960.581	733.897	740.996	1471.24	1339.86	2108.33
LOC_Os05g35410	306.652	230.03	147.871	166.133	196.678	279.474	378.169	232.819	235.965	148.516	219.442	275.397	342.018
LOC_Os05g28960	1562.46	1001.09	956.518	812.551	1249.95	2118.46	1461.6	1104.81	962.346	971.433	1525.73	1995.22	1613.47
LOC_Os10g30750	715.551	576.247	603.205	556.159	699.444	854.474	710.013	499.158	562.043	593.424	793.25	809.856	706.763
LOC_Os03g13540	1130.13	1917.22	1011.67	752.013	873.243	758.61	1296.25	2124.88	1122.69	817.186	653.705	1042.5	862.155
LOC_Os04g09900	37.0401	15.0108	12.9973	15.5305	18.6421	65.001	17.8638	11.559	13.3393	14.8255	39.3112	72.3411	19.3652
LOC_Os02g51910	1193.57	361.437	321.1	210.705	601.676	1276.92	809.056	367.238	315.374	260.878	958.32	836.935	1055.93
LOC_Os08g03350	2688.32	1399.38	1480.01	2320.49	3030.16	7706.05	2243.24	1551.85	1568.15	2357.07	4417.16	5255.2	2555.91
LOC_Os01g07530	777.013	509.894	329.345	177.386	191.324	278.787	565.481	457.815	257.035	197.474	305.013	385.021	750.696
LOC_Os07g06940	437.705	336.971	528.318	767.683	864.789	671.942	410.986	325.478	381.903	575.041	804.882	481.385	422.3
LOC_Os08g36840	480.838	367.343	377.933	448.936	592.904	780.009	432.88	345.528	449.427	449.427	683.916	671.099	432.341
LOC_Os01g01369	777.013	731.084	707.562	946.962	1056.14	1032.16	945.691	652.947	801.775	1055.36	1265.9	1211.58	783.651
LOC_Os01g61410	1643.88	1099.55	592.936	569.254	833.138	1034.66	1254.39	1152.58	586.228	442.455	907.828	1082.28	1829.4
LOC_Os01g06600	504.777	310.773	387.902	451.198	541.331	731.682	515.959	299.841	351.936	504.013	650.039	800.719	571.197
LOC_Os02g36140	16.9215	13.8029	14.5814	14.8912	13.4611	70.5852	9.87688	14.427	12.833	12.7025	21.3768	40.8521	12.3273
LOC_Os07g49330	993.123	827.995	717.931	869.046	1194.05	1303.6	1236.55	842.12	796.374	735.457	967.299	1076.67	1064.66
LOC_Os10g22484	133.782	100.005	122.504	157.936	160.016	189.697	137.592	109.314	113.993	137.474	212.104	185.307	131.922
LOC_Os01g13550	627.551	392.582	296.449	286.591	335.623	471.947	529.911	410.95	344.401	245.715	372.552	381.475	645.158
LOC_Os06g46372	411.115	313.775	333.243	368.333	489.859	590.288	422.574	343.485	355.86	395.782	498.092	647.263	467.603
LOC_Os01g54540	2489.96	2068.95	2653.62	3593.74	3529.59	1758.11	2345.09	1678.17	1953.91	3616.16	3621.59	1969.67	2555.14
LOC_Os01g20940	144.401	117.701	112.196	144.648	164.758	250.102	172.205	137.664	119.013	140.859	142.762	241.756	128.273
LOC_Os08g34580	33.1366	34.0652	37.1543	37.6587	40.3543	72.312	43.476	28.4468	37.3435	44.8615	58.6471	86.7322	44.0685
LOC_Os04g52354	3080.47	3621.38	4809.5	4828.18	4064.41	3056.28	3710.11	3624.8	4868.8	4905.05	3941.5	3483.29	2301.57
LOC_Os09g24690	449.139	687.46	1052.4	875.912	655.578	361.204	631.751	673.298	1057.89	1094.7	579.762	579.874	354.216
LOC_Os05g23470	224.061	199.105	120.609	99.0294	168.09	288.398	225.135	182.871	131.409	108.977	181.717	200.859	292.586
LOC_Os05g42350	993.409	922.198	1182.46	1427.39	1232.66	1149.48	785.447	817.793	1006.24	1413.86	1295.22	978.063	889.189
LOC_Os03g57280	98.5994	155.902	288.859	277.857	182.128	190.544	145.955	166.551	261.682	286.634	188.857	165.474	87.6581
LOC_Os05g07090	612.977	569.314	300.243	354.357	500.838	1283.64	706.617	571.647	337.527	384.513	597.736	1014.47	646.458
LOC_Os04g57550	213.628	471.771	255.248	181.699	125.717	144.864	224.418	583.551	292.904	208.95	92.2885	186.311	288.521
LOC_Os12g36950	192.478	218.551	256.463	247.52	244.615	225.347	202.362	220.111	254.499	240.597	241.655	236.936	173.195
LOC_Os06g51350	134.109	89.624	148.702	164.865	184.063	157.239	123.941	97.2214	124.653	164.45	226.936	139.782	146.851
LOC_Os03g29170	631.558	662.238	702.938	918.848	961.09	713.926	729.641	658.053	730.397	856.106	930.83	761.513	590.904
LOC_Os11g13420	745.825	672.905	976.497	1195.09	1062.47	684.588	648.745	554.506	864.435	1142.2	1254.07	899.512	853.991
LOC_Os04g56710	2755.59	1722.72	675.681	524.936	1104.91	1151.8	2040.17	1552.02	647.832	439.502	1215.08	1434.63	2797.34
LOC_Os04g39700	895.106	1095.51	1584.15	1824.82	1422.27	1221.55	1159.43	925.74	1557.17	1655.63	1385.07	1163.26	689.807
LOC_Os02g57990	264.983	369.915	573.263	540.22	450.154	197.354	354.413	310.705	613.258	515.785	357.834	290.805	243.8
LOC_Os01g73970	550.027	519.056	517.67	763.385	768.712	885.32	516.506	525.599	488.879	613.207	792.697	739.319	632.73
LOC_Os08g44000	1117.43	1635.62	1518.27	1896.47	1669.37	728.513	874.842	1745.29	1444.41	1904.91	1862.46	1063.96	1048.55
LOC_Os05g49890	5328.2	8246.62	8342.84	7960.54	8167.81	7958.7	6297.17	8565.25	9320.32	8693.74	7596.19	7422.8	4721
LOC_Os08g16780	241.898	321.732	467.699	478.142	438.666	522.979	257.093	325.145	413.318	399.705	469.216	434.147	247.479
LOC_Os05g10940	126.493	80.9651	79.3966	134.071	171.019	196.438	135.551	86.5751	91.3174	170.59	187.036	252.687	179.016
LOC_Os02g56120	14.7631	15.6772	13.3599	13.7646	16.8575	21.5643	15.6772	14.8255	11.6854	12.3111	17.2771	22.0864	15.6772
LOC_Os03g07480	726.048	555.38	324.166	364.491	570.745	570.588	744.162	570.383	332.09	294.992	574.737	537.419	786.37
LOC_Os01g47730	405.307	304.279	353.342	418.166	520.562	729.652	353.551	297.425	314.341	406.074	700.049	658.583	397.705
LOC_Os10g40540	145.244	158.346	228.732	252.166	196.158	189.705	127.675	189.705	243.931	245.343	189.17	175.137	92.6291
LOC_Os02g48390	560.628	416.901	864.587	1093.56	943.628	1015.55	630.138	546.784	885.558	1265.22	1023.97	892.012	457.009
LOC_Os03g09080	231.673	195.607	163.996	213.834	289.628	302.957	231.705	213.883	194.007	260.157	364.594	304.166	222.123
LOC_Os02g01100	407.949	252.474	228.573	266.858	571.131	558	510.555	305.003	240.659	352.955	403.013	659.231	415.316
LOC_Os05g30220	1083.54	463.013	450.133	701.578	1073.05	1727.22	819.05	388.144	396.619	529.279	1434.7	1205.55	1311.14
LOC_Os05g39960	389.842	461.397	660.293	721.385	452.243	341.335	506.551	434.357	839.18	773.03	460.656	473.459	295.643
LOC_Os10g32540	208.09	160.782	395.036	631.3	489.397	304.475	213.449	151.912	230.087	490.705	438.474	260.166	156.387
LOC_Os01g39630	175.854	136.081	164.116	206.065	256.092	360.895	190.811	132.628	171.782	190.811	333.243	312.398	179.903
LOC_Os03g31690	1518.37	921.024	948.05	238.241	350.09	448.521	973.015	1288.34	692.848	340.168	284.845	464.954	1448.47
LOC_Os11g25160	112.507	88.4744	60.5055	43.9329	110.166	145.762	127.225	72.3248	62.9428	30.0029	81.0922	104.788	118.113
LOC_Os11g01420	433.056	587.923	1182.94	1399.38	748.276	748.32	531.141	675.728	1041.7	1211.94	787.55	772.835	311.151
LOC_Os02g09720	77.7113	83.5761	70.3647	100.38	141.859	152.324	98.6617	96.4742	84.625	67.4726	127.936	131.695	86.3188
LOC_Os06g03540	66.6589	158.628	183.55	145.496	82.8447	33.0415	90.2823	150.97	242.538	200.314	99.1665	104.028	73.7881
LOC_Os05g09370	364.013	308.713	273.344	250.566	267.921	490.092	332.96	320.179	287.989	280.474	310.305	406.129	342.573
LOC_Os01g12750	211.397	422.576	424.82	380.728	178.75	281.782	198.66	403.028	435.518	294.535	218.067	218.974	221.219
LOC_Os06g01850	3823.9	3916.78	5599.78	9547.55	6964.49	3454.2	2842.89	3458.22	4837.36	8039.78	7974.26	4440.51	4000.95
LOC_Os06g06040	711.329	450.864	440.933	378.539	568.275	1055.6	660.662	484.475	380.866	368.169	626.329	956.377	823.166
LOC_Os10g43050	1269.45	1257.92	1592.09	2004.81	2032.76	1144.88	1441.03	1224.41	1593.64	1890.77	2045.22	1296.49	1347.57
LOC_Os01g71270	11.9503	23.9074	45.0733	51.3342	20.2972	19.6606	14.8428	29.7277	42.9554	46.6851	27.6639	28.9135	10.9305
LOC_Os02g35500	1095.35	1429.43	1109.57	951.64	774.043	559.909	1094.11	1625.29	1254.87	1025.85	767.32	708.389	1146.72
LOC_Os04g51390	701.551	300.641	269.474	325.548	422.967	472.09	566.882	341.83	246.625	278.304	383.256	396.623	807.299
LOC_Os01g55360	910.271	1089.19	854.296	789.177	570.251	725.605	876.838	1210.4	938.525	736.7	624.718	741.75	1175
LOC_Os03g09060	290.467	264.152	391.908	597.978	519.631	322.794	306.144	209.561	329.128	456.474	483.694	349.882	277.064
LOC_Os01g68330	1044	1171.14	949.243	412.936	312.547	411.496	733.897	922.636	712.958	398.195	488.094	519.628	1068
LOC_Os11g32880	78.2983	276.743	1581.37	1612.07	752.038	606.058	65.1583	228.474	1117.33	1211.69	688.938	310.411	56.6913
LOC_Os03g23980	1855.75	1701.24	742.921	232.31	176.09	413.321	1366.57	1496.44	660.107	169.755	211.243	514.354	2496.52
LOC_Os02g33140	1136.63	1659.27	2293.87	2115.62	1584.21	813.218	1670.67	1609.79	2290.99	2219.33	1369.35	1211.94	883.056
LOC_Os05g48220	636.758	803.209	1199.06	946.197	621.203	531.551	705.397	683.538	1090.83	1052.37	820.95	683.013	425.141
LOC_Os04g49890	831.167	925.09	439.82	250.546	451.851	519.709	734.573	1065.21	359.279	202.534	418.358	469.527	873.61
LOC_Os05g44760	630.832	786.371	867.574	783.858	763.551	602.49	584.145	813.642	871	746.551	844.282	647.59	664.146
LOC_Os05g45750	620.474	321.896	337.032	394.705	440.936	1125.74	483.071	348.705	348.079	310.958	594.274	859.75	670.366
LOC_Os02g07040	190.276	80.485	93.3204	103.291	140.705	280.551	170.166	97.7444	93.6281	100.292	195.936	241.263	229.628
LOC_Os03g07850	290.32	371.421	466.45	442.264	283.938	330.897	253.348	323.072	425.425	473.055	316.07	256.106	212.415
LOC_Os05g48320	1369.58	1485.47	2272.38	2210.02	1460.26	1193.76	1635.01	1401.12	2103.8	2164.7	1593.26	1538.01	1024.86
LOC_Os01g46380	1684.32	1227.95	1217.24	1511.94	1556.22	3358.8	1836.67	1206.05	1184.99	1231.83	1347.25	2317.43	1689.38
LOC_Os06g05860	1852.37	1466.26	720.227	465.029	760.434	742.017	1275.28	1372.79	732.628	446.593	773.008	905.717	1791.47
LOC_Os08g44380	206.549	269.599	238.035	263.337	261.527	560.936	270.589	334.998	286.466	321.609	274.628	480.328	335.922
LOC_Os02g55390	1664.99	2167.01	2974.27	2714.27	1997.82	1161.51	2088.34	2119.63	2927.73	3154.41	2198.72	1987.75	1383.8
LOC_Os02g01150	6895.42	5525.27	5207.14	7095.52	10495	8230.2	5552.47	4470.47	4741.7	6364.56	9126.46	7849.69	7283.6
LOC_Os02g01110	503.32	507.619	466.62	486.628	566.217	648.468	494.216	473.477	490.628	539.305	640.568	627.746	457.48
LOC_Os02g52910	37.3043	27.7006	21.0854	26.2055	23.7476	92.5246	27.674	28.1841	25.7828	24.3366	35.8121	59.9085	28.1841
LOC_Os03g61540	402.825	183.243	168.774	167.326	376.046	795.82	384.656	168.432	159.716	192.28	414.364	694.936	510.894
LOC_Os01g13190	561.561	475.193	585.647	754.346	688.817	626.772	519.845	446.393	557.705	622.474	698.235	574.9	479.628
LOC_Os01g19170	231.7	256.773	106.817	64.3783	92.9163	61.3089	252.82	386.334	103.686	54.125	82.9197	52.1739	215.754
LOC_Os07g12650	1164.69	1516.52	2285.97	2371.38	1685.52	1329.81	1584.39	1584.49	2391.19	2527.88	1727.91	1602.47	852.18
LOC_Os01g52400	145.625	146.152	214.705	263.198	248.204	214.705	158.301	196.558	251.088	235.196	252.578	214.705	145.258
LOC_Os06g36180	1131.19	664.816	430.141	448.718	708.675	791.877	1074.94	678.529	408.365	420.356	842.905	830.205	1224.62
LOC_Os09g23550	257.895	817.935	1766.23	1079.57	647.883	427.149	173.906	504.616	1245.32	1042.28	895.144	525.474	196.077
LOC_Os10g13550	332.748	436.55	324.166	251.572	218.571	325.259	319.631	467.474	315.144	268.397	239.585	289.428	403.176
LOC_Os08g16480	723.377	713.4	504.059	405.321	548.628	851.119	644.852	661.314	500.345	430.173	597.812	741.932	723.02
LOC_Os04g41200	259.072	162.56	169.963	160.593	149.705	182.935	228.346	171.573	194.301	134.968	166.375	195.828	281.528
LOC_Os03g26229	83.7825	57.7114	92.6177	91.9754	71.431	209.375	73.0459	54.0309	84.2779	76.4858	108.642	169.05	47.6035
LOC_Os02g54254	297.733	362.387	244.708	263.059	351.601	944.692	606.109	317.613	256.901	346.936	287.713	759.469	374.623
LOC_Os03g53660	98.6702	146.863	87.6339	100.705	87.6339	66.1361	103.975	172.829	71.0697	69.4814	61.6937	57.2306	85.8746
LOC_Os08g05490	239.559	297.951	402.331	383.069	340.474	320.747	240.858	280.182	379.333	442.638	447.096	353.606	174.42
LOC_Os01g61230	1183.19	537.971	474.973	238.184	294.863	567.066	920.585	510.327	432.517	272.574	422.525	547.09	1481.94
LOC_Os11g48020	820.746	1146.66	610.362	571.32	481.474	400.211	909.303	1294.13	786.625	508.923	449.897	594.815	955.166
LOC_Os02g45660	554.815	709.1	700.528	494.948	387.399	280.289	442.782	735.306	608.496	508.884	469.936	383.679	546.411
LOC_Os06g23684	267.001	121.624	53.944	32.9595	40.9027	141.864	170.123	93.4743	39.8556	26.8419	61.1785	129.453	248.365
LOC_Os01g70940	661.405	416.434	377.265	461.36	670.085	877.112	573.793	481.616	442.936	467.02	538.243	738.469	643.008
LOC_Os02g46990	19.2753	33.1366	42.9896	48.6495	35.1291	33.4583	27.2187	30.9829	44.8805	40.6384	33.2086	30.0014	18.0385
LOC_Os01g05800	2337.45	3736.78	4036.97	5094.06	3330.63	2213.26	2150.07	3307.04	3568.13	4225.38	3307.04	2292.7	2697.28
LOC_Os06g33520	121.13	153.266	344.243	500.32	271.32	194.836	168.24	192.065	324.673	348.048	233.82	175.866	69.8672
LOC_Os09g26180	1660.81	1000.09	901.628	888.204	1209.36	2076	1500.71	1023.39	1081.68	994.859	1453.18	1936.55	1606.47
LOC_Os01g22490	4017.11	4742.84	5940.47	5796.06	4865.97	3769.16	4512.36	4464.92	6131.22	6106.53	4662.25	4514.55	2997.75
LOC_Os01g60450	45.8548	44.2602	39.9017	33.6413	33.6318	32.9215	42.0379	44.3677	37.7646	36.1942	36.0086	35.7682	44.637
LOC_Os02g37050	85.9603	94.9571	91.399	78.6276	61.0232	68.1245	72.6104	78.9588	97.9054	78.1162	54.6626	60.1195	62.577
LOC_Os08g02340	2627.62	3191.86	3975.86	3634.29	2996.22	2472.12	2882.18	2589.09	3598.24	3985.24	2954.09	2601.01	1899.25
LOC_Os04g33040	937.082	696.021	556.474	666.4	894.359	1343.69	892.398	712.643	575.404	626.559	851.316	982.81	965.308
LOC_Os03g09220	830.174	1609.91	868.327	185.427	188.491	218.756	626.295	1799.14	872.936	249.715	228.148	344.345	927.243
LOC_Os01g72140	51.2567	31.1188	29.7042	29.8249	72.7142	132.796	47.2983	32.9239	31.6664	44.8192	133.646	161.916	47.9676
LOC_Os01g70170	1466.86	1668.8	2150.64	3925.88	2249.77	1501.71	2052.1	2179.36	2853.33	3524.71	2091.82	2091.82	1538.09
LOC_Os05g23880	185.15	334.427	328.051	309.121	291.474	213.095	194.4	296.66	288.894	242.642	297.794	209.362	191.101
LOC_Os04g31040	1536.1	507.859	550.947	676.953	1162.55	1256.46	1039.11	391.436	322.571	591.859	1430.91	1099.92	1662.68
LOC_Os01g66130	167.158	87.598	81.9365	82.2442	168.746	300.09	173.571	96.8025	79.704	95.8837	237.782	233.013	137.681
LOC_Os01g72170	766.645	295.714	353.751	595.782	757.993	1831.06	587.381	269.647	338.543	595.782	1133.56	1418.58	672.394
LOC_Os03g30934	242.013	238.942	299.819	316.243	291.118	332.446	221.19	232.642	296.687	285.21	306.333	272.705	235.946
LOC_Os08g43540	563.393	530.458	476.514	559.757	764.667	588.166	625.177	571.434	570.474	565.999	780.315	656.316	570.474
LOC_Os11g05556	521.367	572.591	586.513	939.221	732.474	496.175	431.612	477.378	518.225	743.782	865.268	475.473	566.983
LOC_Os02g44330	239.431	287.835	313.44	285.872	216.446	157.229	276.477	274.036	363.513	304.386	225.504	207.333	200.776
LOC_Os07g30160	374.204	349.258	272.762	341.32	503.16	631.628	410.715	396.009	401.811	413.166	561.514	675.349	421.601
LOC_Os02g10060	217.976	143.628	142.538	156.8	204.124	328.651	233.39	150.924	154.694	152.944	236.223	256.617	232.184
LOC_Os10g41930	558.567	1156	423.539	588.327	299.926	250.471	420.04	1235.7	630.239	604.575	289.312	414.353	521.908
LOC_Os03g31180	51.5519	98.2045	112.216	177.616	74.5885	49.5436	48.3293	132.628	165.569	122.639	95.3225	52.2663	46.7884
LOC_Os06g05100	977.887	550.383	500.09	557.114	814.973	1545.02	864.447	533.074	447.166	516.705	815.352	1200.71	1083.05
LOC_Os11g42350	747.634	511.249	402.513	264.347	307.333	392.894	583.568	458.262	401.831	232.462	350.222	424.338	767.639
LOC_Os12g19304	1401.28	250.825	215.596	322.864	473.813	1051.36	979.127	252.259	222.581	245.897	540.759	818.99	1487.88
LOC_Os09g27050	116.119	281.859	265.216	210.255	128.013	165.212	196.935	307.859	288.906	196.935	140.427	156.138	198.505
LOC_Os08g33920	1321.14	1486.68	1983.86	1940.32	1929.44	1223.77	1491.89	1455.11	2089.96	2271.01	1879.16	1670.5	1026.92
LOC_Os04g30930	21.5143	17.3449	24.7182	25.5337	33.3418	55.9114	25.8222	21.0413	18.9236	28.087	32.1133	40.9952	18.0385
LOC_Os08g41300	2250.15	3128.18	4136.11	4164.42	2782.45	1569.64	3090.08	2981.3	4048.9	4687.83	2803.54	2395.24	1673.05
LOC_Os05g34854	397.139	57.5457	37.9029	33.4949	52.1905	100.2	392.642	56.442	42.3157	32.6355	177.889	239.056	675.435
LOC_Os05g34290	11.8923	10.3681	9.07877	9.45632	9.15687	10.7529	12.549	9.85029	9.31428	9.07515	10.3814	11.9808	11.7631
LOC_Os12g01430	265.962	330.013	659.131	731.397	385.123	446.958	302.444	352.634	622.424	760.539	500.165	441.581	184.398
LOC_Os02g55470	253.397	163.335	128.892	127.988	146.32	212.869	251.482	182.978	176.424	149.755	182.978	231.069	270.601
LOC_Os06g02144	777.8	1284.73	1563.47	1704.64	1172.19	594.632	1155.81	1174.11	1807.99	1930.5	942.936	919.038	816.782
LOC_Os06g42720	5471.95	4920.8	4726.09	3807.17	3957.41	4689.15	4834.44	5576.47	4726.09	4502.98	4182.17	4440.51	5157.35
LOC_Os12g28100	80.5698	61.8831	55.3476	74.9491	70.4797	142.504	79.1808	69.5922	54.8942	46.8621	66.9977	107.546	87.5001
LOC_Os01g41430	13.0879	13.0879	10.7257	11.5107	13.0879	21.9673	14.5463	9.95224	9.99803	10.1965	19.4412	27.2642	12.8412
LOC_Os02g34950	471.678	256.09	256.36	281.571	380.2	587.309	431.481	313.376	330.759	299.406	484.471	610.628	451.337
LOC_Os06g47550	938.705	524.184	404.294	366.278	577.875	712.847	703.672	460.005	343.748	392.38	601.328	727.397	954.441
LOC_Os04g52900	1695.98	1298.59	2088.01	4615.07	3807.24	3330.83	1441.46	1082.63	1899.6	3077.15	3042.57	2454.54	1642.75
LOC_Os04g50990	1328.31	1677	2509.38	2548.27	1880.42	1207.79	1774.67	1535.2	2415.85	2773.01	1760.84	1549.59	921.551
LOC_Os01g21180	1459.44	1796.42	1748.88	1728.7	1398.97	962.824	1598.85	1864.53	2026.36	1822.17	1293.73	1325.32	1323.71
LOC_Os04g52120	634.751	479.166	449.869	605.302	795.472	1101.19	621.718	511.317	449.725	509.563	738.022	847.237	658.261
LOC_Os03g46550	253.356	165.676	192.122	270.32	317.672	315.072	206.489	128.807	160.065	221.317	372.525	261.599	275.822
LOC_Os01g08270	643.19	361.153	808.899	665.321	696.493	756.119	579.681	321.614	818.206	633.227	674.411	735.793	712.859
LOC_Os10g37180	4081.32	4323.3	4687.67	7215.26	6348.08	1799.47	3134.37	3890.85	3539.96	7133.63	8370.11	3722.66	3339.9
LOC_Os09g20990	161.589	117.957	102.66	125.393	242.893	282.714	204.695	114.222	106.354	168.09	167.243	302.859	174.651
LOC_Os05g38570	775.561	342.077	412.295	694.617	1151.94	870.305	607.357	306.705	366.384	581.562	1083.41	821.459	915.187
LOC_Os02g53060	935.047	1159.12	1031.13	1096.24	780.92	660.475	985.481	1148.64	1212.54	1095.3	858.727	850.686	886.886
LOC_Os01g11250	150.474	66.238	55.0776	51.3117	47.6723	179.744	104.397	43.4018	47.9437	45.9708	77.3223	117.09	167.189
LOC_Os05g34220	58.0795	41.943	45.6377	73.0448	67.8458	169.128	52.4911	30.0316	41.9057	47.9264	113.525	123.085	46.2468
LOC_Os07g34620	607.272	145.397	74.9568	55.5565	215.207	355.991	436.604	156.169	82.8595	57.2936	266.226	383.154	719.068
LOC_Os02g14770	192.674	186.792	172.635	233.711	282.273	408.782	228.386	182.146	195.859	222.628	222.89	321.94	192.347
LOC_Os01g65420	47.6573	71.2008	116.919	150.698	74.6984	28.4438	81.8779	69.8353	156.299	172.774	45.315	48.115	23.0705
LOC_Os01g65410	454.383	580.551	685.042	528.507	338.407	340.19	478.054	531.769	608.423	463.348	456.397	391.427	531.27
LOC_Os03g60740	868.99	883.783	706.657	543.941	600.551	712.606	857.46	1079.63	745.991	623.575	662.041	726.703	912.355
LOC_Os03g13800	896.629	955.375	1576.81	1938.55	1333.69	1835.17	1155.57	1036.32	1672.94	1921.04	1647.71	1825.97	822.749
LOC_Os01g60860	560.927	365.208	307.96	383.628	628.215	900.925	695.958	342.604	460.181	515.019	817.859	983.594	585.687
LOC_Os02g11760	26.2551	18.8463	15.7196	24.064	23.0441	57.2843	25.9307	19.2726	15.9925	17.4369	21.836	43.4849	41.637
LOC_Os08g41990	1788.4	1874.45	3003.96	3633.81	2518.17	1307.44	1820.01	1450.23	2454.63	3236.24	2781.94	1356.94	1640.66
LOC_Os06g06760	59.2077	43.6835	39.0973	45.8207	60.583	91.6379	55.1954	36.0179	35.7393	36.7758	61.3451	78.6824	53.8361
LOC_Os01g74660	99.8849	176.202	175.993	161.813	103.977	114.043	107.65	152.229	180.196	190.32	140.859	114.153	134.959
LOC_Os05g43370	196.427	282.341	562.251	726.792	389.105	346.26	196.263	343.884	485.73	483.657	347.628	293.522	125.782
LOC_Os01g39250	266.307	292.099	365.074	397.455	374.483	393.382	280.417	322.32	397.852	357.92	364.046	340.757	246.608
LOC_Os02g34530	12.2172	13.9378	14.942	20.3422	17.845	13.0413	12.4017	12.3089	13.9378	18.3117	15.1944	14.3015	10.8871
LOC_Os12g09290	172.494	233.517	355.647	391.338	299.418	311.662	199.787	235.397	380.087	359.34	298.823	267.194	132.246
LOC_Os03g58430	934.205	1095.01	1567.93	1538.03	1212.49	846.371	1133.82	1088.22	1476.36	1625.44	1089.09	1016.75	672.49
LOC_Os10g11140	1828.64	2586.63	2425.07	2485.44	1218.8	1303.82	1549.16	3154.93	2133.3	1904.62	824.732	1045.2	1554.76
LOC_Os11g08940	132.734	169.162	314.674	426.966	220.474	162.904	196.013	218.739	381.035	493.58	312.497	233.8	107.086
LOC_Os05g48310	62.1362	79.091	132.716	111.505	66.9417	58.949	64.8708	88.7821	128.822	133.64	96.8397	90.1162	38.0905
LOC_Os05g44100	904.859	527.699	447.341	536.504	656.96	872.037	962.146	338.013	379.198	470.153	779.878	769.824	1045.34
LOC_Os09g36800	1245.17	1081.36	810.129	658.734	575.997	469.341	1133.76	1254.01	935.473	651.473	673.667	664.939	1350.09
LOC_Os12g05550	518.241	411.085	328.401	176.507	317.004	186.07	520.79	404.397	307.477	241.861	328.401	293.634	594.236
LOC_Os04g42690	360.758	284.999	211.474	145.74	168.935	108.898	291.514	372.628	200.914	137.919	211.808	185.799	363.132
LOC_Os11g05370	1841.25	2123.27	3150.51	2491.26	2015.84	1233.17	2077.86	2006.44	2868.35	3141.9	2104.47	1744.71	1144.74
LOC_Os02g05320	1165	898.628	838.427	749.452	1064.92	1286.46	955.859	869.705	800.529	672.397	1040.49	1150.21	1178.9
LOC_Os08g34720	1088.34	1249.33	1732.82	1746.4	1438.18	594.234	1204.25	1399.3	1885.08	1956.78	1333.18	1185.47	960.398
LOC_Os10g27174	2578.7	2949.73	3746.54	4043.46	3480.92	2789.24	2977.78	2973.54	4048.86	4380.73	3440.67	3304.05	1958.77
LOC_Os02g49610	350.859	472.859	663.206	701.935	465.551	410.305	449.596	550.781	761.324	780.563	539.443	512.282	394.344
LOC_Os10g38360	134.923	62.0745	58.3086	86.8598	112.117	316.013	92.3204	51.5343	44.1663	82.8916	224.177	250.09	92.3204
LOC_Os02g13530	1740.17	1482.05	2372.08	2273.87	2425.15	2520.82	1911.77	1426.01	2187.86	2302.33	2355.64	2216.58	1190.17
LOC_Os05g03050	8.3114	8.68451	10.3523	9.34247	12.7423	9.74537	8.2478	8.38057	9.10974	9.80982	12.5994	8.94363	8.58355
LOC_Os10g11520	14.0714	18.5805	13.769	13.0699	10.1872	10.7745	14.3128	16.3179	14.0931	12.6112	11.1976	11.7446	16.4456
LOC_Os07g04180	1637.46	759.857	396.705	718.479	701.028	1017.86	1185.1	799.779	551.096	608.029	726.12	716.688	1460.82
LOC_Os02g48840	279.105	193.277	180.754	163.408	232.616	326.696	327.795	229.945	193.784	208.206	246.782	390.507	295.845
LOC_Os09g32976	1415.83	1635.14	2369.6	2481.07	1945.9	1666.4	1724.66	1524.31	2183.99	2345.24	1840.14	1605.47	1075.91
LOC_Os09g36270	705.583	1189.68	1273.72	1487.89	1019.71	668.559	661.842	1095.27	1166.93	1062.64	966.615	643.445	774.974
LOC_Os09g39500	1175.64	1780.3	2484.7	2399.26	1405.58	563.545	1727.13	1553.41	2461.05	2568.75	1331.77	1172.14	796.893
LOC_Os02g50560	91.6572	107.241	148.795	195.947	126.936	133.374	89.5056	119.013	138.01	192.576	203.956	142.473	81.7827
LOC_Os02g57980	103.057	73.2978	229.794	384.628	286.285	364.378	94.4679	62.5718	215.551	283.351	296.664	233.007	70.1006
LOC_Os09g12290	4238.56	2816.35	1792.97	511.628	379.307	559.718	2546.43	2953.51	1163.38	743.992	164.461	703.129	4237.92
LOC_Os09g33930	2799.92	1600.38	1641.74	1500.39	2052.4	3967.32	2528.54	1662.8	1624.32	1523.3	2289.92	3126.39	2777.57
LOC_Os10g33270	2729.3	2069.7	2029.59	1936.99	2334.49	3289.35	2278.68	1800.53	1754.35	1903.32	2690.62	3031.18	2552.65
LOC_Os03g10440	11.179	16.4173	18.2543	22.7388	20.8867	19.1977	13.3834	14.7689	21.137	18.0176	22.2402	18.9118	10.8433
LOC_Os10g39790	464.182	336.103	297.32	292.344	336.987	614.997	479.418	314.818	304.889	289.34	502.774	581.273	487.267
LOC_Os03g52840	10805	11515.6	9698.99	7555.61	10668.9	10009.7	9832.21	9979.99	8312.45	6399.82	10503.5	10009.7	11184.1
LOC_Os01g57870	33.6355	34.3114	32.6235	54.2297	60.7249	71.8634	49.045	24.8616	37.1256	48.8632	65.0273	54.3367	31.1137
LOC_Os12g42884	3273.53	5095.78	4810.24	4318.44	3546.87	924.836	4555.72	5279.81	5590.91	4194.06	2565.22	2081.41	3359.14
LOC_Os02g01510	435.288	233.701	180.08	203.545	374.415	360.493	503.798	148.574	219.321	202.692	488.73	460.607	614.635
LOC_Os03g01900	168.322	225.022	430.519	335.474	264.877	225.908	193.085	257.426	352.783	487.62	359.282	270.153	105.264
LOC_Os08g40930	82.8313	28.4341	36.7059	217.265	296.241	131.997	118.246	61.131	42.3463	195.03	220.474	156.132	100.203
LOC_Os03g25270	1612.23	1379.09	1084.58	1276.32	1384.37	1537.21	1750.01	1298.23	1025.12	1305.46	1698.39	1755.73	1737.63
LOC_Os03g63290	1059.37	722.992	704.974	871.863	1050.15	1196.1	963.522	806.897	777.738	914.334	1443.15	1320.27	1128.32
LOC_Os02g52610	161.217	98.4742	97.2435	103.761	136.732	200.314	175.329	107.699	104.397	98.5144	213.183	202.425	215.557
LOC_Os02g38440	368.932	265.397	315.408	349.441	448.434	520.746	384.202	272.372	372.784	427.364	488.474	519.737	415.097
LOC_Os06g03940	881.163	375.923	328.489	344.447	648.097	1505.56	793.399	386.791	353.921	394.705	807.936	1070.23	934.333
LOC_Os09g25150	2194.34	2851.68	1413.36	581.474	700.492	552.705	2062.5	3624.78	1595.29	572.316	744.871	672.389	2388.55
LOC_Os07g42420	184.119	440.019	697.705	651.936	441.094	42.8053	309.171	381.919	876.345	975.455	279.028	251.013	256.435
LOC_Os12g37610	451.897	367.517	526.743	727.946	637.514	410.748	353.307	248.564	404.111	693.405	791.462	490.265	380.28
LOC_Os12g25200	502.806	74.7161	25.8266	37.9214	80.5641	910.942	344.407	48.3389	14.7838	34.1672	120.084	516.771	694.343
LOC_Os02g03740	956.305	1264.12	798.954	567.145	445.936	283.863	837.197	1232.47	796.809	602.936	465.914	556.421	1143.74
LOC_Os12g43970	45.9729	44.5384	47.4454	48.1359	60.5404	106.474	54.7843	45.9937	45.739	66.4203	90.4117	95.7924	45.2332
LOC_Os02g30050	5306.74	3556.54	4067.02	4291.53	4903.52	7021.2	5407.94	3309.08	3783.62	4090.01	4790.86	6526.96	4724.01
LOC_Os06g06400	14.6149	14.8641	20.0783	48.9554	30.2414	30.4472	13.8443	12.5699	25.4149	34.3322	38.8579	19.2734	10.7585
LOC_Os01g08090	46.3116	25.4426	22.7399	26.4884	39.1261	191.695	39.9551	19.3206	31.3365	24.3692	60.1931	109.089	44.5584
LOC_Os01g51410	8608.5	11148.8	8575.17	6902.67	5846.68	5515.17	7359.84	9604.14	8123.48	5125.76	5639.57	5267.4	9115.97
LOC_Os05g25870	32.6825	42.9905	49.6339	72.2195	55.7039	37.559	38.2738	33.269	42.9076	60.0215	65.9992	36.0082	27.7387
LOC_Os12g36720	13.952	16.515	15.3004	22.1862	19.6426	32.5939	18.3457	19.2283	19.6426	19.6426	28.4425	35.9285	19.1412
LOC_Os08g38720	173.655	191.071	310.166	320.622	268.459	267.851	202.663	232.563	324.257	311.047	278.525	239.673	156.146
LOC_Os10g25130	773.914	422.175	351.805	389.685	497.551	807.847	848.949	580.556	475.905	533.362	381.782	776.183	647.321
LOC_Os04g46470	375.906	503.159	541.387	484.683	360.153	374.565	373.289	434.782	546.338	485.265	468.124	419.956	388.474
LOC_Os07g47780	400.081	455.653	629.295	704.99	604.632	695.763	513.927	515.117	672.397	698.821	628.494	673.289	342.514
LOC_Os11g14410	12.4368	12.5207	12.0954	11.4959	12.641	16.0265	11.1962	11.5859	12.5725	12.5207	11.066	15.7645	13.4319
LOC_Os07g46790	3036.48	5364.63	5578.37	8022.84	4577.35	3072.74	3310.16	5860.47	5359.08	6944.08	4720.09	2888.37	2388.19
LOC_Os06g06450	15.9681	14.7818	13.0705	16.4295	20.4393	23.1137	12.813	11.2211	13.1876	14.1586	19.471	21.1868	15.2618
LOC_Os01g12560	339.725	162.437	202.402	149.329	247.824	252.196	295.212	117.498	166.457	189.243	323.682	299.415	280.492
LOC_Os05g48510	540.708	609.619	714.725	748.401	728.638	820.832	558.667	633.628	684.628	715.513	747.966	680.678	466.493
LOC_Os02g13960	574.054	968.013	763.936	389.166	314.494	569.721	574.054	1053.69	781.674	470.717	426.307	538.954	659.273
LOC_Os04g55210	33.0496	44.1667	56.0229	69.219	44.5621	37.3522	35.4948	53.8749	72.0444	64.3594	36.6423	44.3842	32.8371
LOC_Os02g11030	476.844	531.162	717.037	753.09	667.403	688.904	538.658	507.286	785.854	838.243	778.879	717.141	343.193
LOC_Os06g10750	619.5	2211.9	1471.47	295.064	211.061	157.203	1216.29	4078.13	1722.69	482.166	149.093	261.425	598.013
LOC_Os02g57540	1659.84	1925.81	2818.36	2914.8	2283.01	1722.62	2061.33	1894.15	2553.58	2857.79	2055.8	1905.69	1191.47
LOC_Os11g02450	237.64	240.705	365.946	464.283	438.905	176.542	302.503	201.741	268.913	498.928	574.324	234.162	199.023
LOC_Os11g25454	315.725	269.361	150.862	112.964	98.0127	181.362	255.543	182.947	148.717	125.38	155.304	174.78	290.35
LOC_Os04g38530	379.259	243.881	253.937	389.896	839.859	600.874	369.877	244.295	223.569	468.425	1379.44	787.551	352.248
LOC_Os10g40020	131.32	151.235	123.768	184.445	170.97	357.721	145.719	153.859	123.49	151.235	174.393	261.987	98.7037
LOC_Os07g08170	309.371	320.543	469.335	493.416	372.489	446.05	304.668	289.7	453.549	432.551	460.769	395.067	239.114
LOC_Os07g08340	323.145	330.308	597.417	1109.16	683.209	330.297	476.17	291.939	647.578	973.721	672.334	354.672	280.716
LOC_Os03g04920	555.762	619.966	408.003	474.065	465.92	454.341	635.205	686.245	452.08	451.338	373.474	518.348	657.787
LOC_Os09g04160	37.444	162.551	1011.1	1118.72	477	487.474	55.4146	108.243	1000.62	884.666	622.515	438.136	49.9447
LOC_Os06g21470	144.385	101.016	87.6477	94.4524	110.732	189.578	130.761	87.1103	65.0312	70.5707	133.383	141.936	127.033
LOC_Os05g33840	1005.24	657.958	975.381	315.474	211.238	326.063	859.149	562.514	668.777	294.686	257.243	330.38	922.74
LOC_Os02g18450	4689.17	3986.47	2673.69	2208.84	2049.59	1537.16	3112.28	3957.83	2152.12	1841.96	2216.4	1997.32	5046.55
LOC_Os01g61814	2600.22	3107.27	3878.82	3667.54	3073.58	2581.21	2994.38	2776.03	3507.07	4183.24	3439.37	2982.32	1847.82
LOC_Os05g23990	117.113	104.672	123.245	161.458	167.32	299.008	109.951	93.3095	110.99	122.624	192.936	212.566	125.408
LOC_Os09g15770	1589.47	1933.08	2281.35	2561.54	2000.97	1738.66	1834.82	2053.42	2289.61	2584.17	1707.7	1816.12	1544.24
LOC_Os02g39490	248.859	172.029	129.024	120.624	129.557	395.055	295.146	186.113	194.917	177.062	186.66	327.529	296.385
LOC_Os01g34480	1155.33	1082.3	924.691	858.645	1163.89	2185.95	1160.34	975.914	914.783	1005.56	1111.28	1606.44	1340.89
LOC_Os06g46930	2991.65	2360.64	3143.15	4248.42	4491.65	1996.82	2966.95	1797.81	2508.91	4083.23	4881.65	2655.5	2902.32
LOC_Os09g39560	2323.54	2150.84	995.534	1019.1	1474.31	1734.83	2010.3	2136.16	1331.78	883.913	1474.86	1752.48	2928.36
LOC_Os07g10350	110.976	139.153	425.883	603.272	293.56	228.495	153.164	201.353	325.803	393.3	282.782	203.876	69.3276
LOC_Os03g04169	3405.68	4131.93	5634.67	5163.13	3466.88	3742.95	2943.1	3889.12	4518.82	5211.17	3375.39	3305.35	3296.35
LOC_Os01g29469	601.782	554.693	361.279	310.218	302.462	328.252	474.533	476.557	375.215	318.533	389.936	387.294	620.668
LOC_Os01g66100	88.0791	165.754	144.025	82.1889	39.8757	94.4054	120.013	203.222	119.659	97.4085	64.5899	70.5571	97.4085
LOC_Os06g44270	16.0107	21.8997	21.173	21.173	24.3569	23.1238	17.4569	19.2661	23.0568	25.6549	25.0925	23.2448	14.3239
LOC_Os07g32630	312.075	236.138	117.646	105.92	66.9927	18.8672	279.397	325.081	177.118	129.474	146.935	95.0972	265.555
LOC_Os04g44610	23.3856	30.6195	37.2091	38.0517	32.2714	25.8887	22.6797	26.289	42.8347	45.1176	32.2714	32.2714	26.4303
LOC_Os04g48700	12.5033	11.7631	10.7106	12.6015	14.4046	13.0936	13.581	12.7368	10.5325	11.2296	12.4637	14.3015	13.7834
LOC_Os10g37500	198.673	160.19	98.5261	48.3546	68.5585	69.2253	157.788	154.386	102.136	63.1869	71.6474	80.1483	243.474
LOC_Os02g16270	46.174	92.6113	80.325	55.5975	19.1058	38.3652	33.1066	68.9215	64.8462	45.9752	23.0191	31.353	51.0128
LOC_Os09g32274	285.093	427.705	510.782	560.264	439.608	274.705	403.693	439.608	620.199	631.4	510.013	402.911	194.041
LOC_Os10g38780	934.859	306.72	378.013	643.707	777.956	2392.82	725.562	246.277	417.858	566.713	1302.54	1929.87	1100.46
LOC_Os01g70310	257.164	363.434	471.766	239.378	109.013	92.7535	224.604	271.835	311.259	238.4	183.241	119.663	204.101
LOC_Os03g42130	1083.79	1821.55	1185.92	848.937	531.081	209.451	1425.98	2031.17	1436.47	973.348	711.042	751.144	1229.94
LOC_Os03g19280	939.97	849.546	1291.01	1358.18	1073.47	840.037	866.246	854.011	1102.15	1191.25	1238.67	1053.37	657.707
LOC_Os02g07490	521.103	695.397	700.279	654.381	488.975	312.229	617.729	955.474	865.18	706.002	395.628	400.834	442.431
LOC_Os04g56970	188.213	190.586	294.692	404.244	324.372	183.529	262.379	198.399	353.545	411.029	316.639	235.734	105.686
LOC_Os07g10130	184.17	133.243	139.006	142.251	142.735	305.715	166.405	114.24	111.999	99.7707	201.638	261.72	178.212
LOC_Os02g35210	18.8486	16.1394	13.0951	13.7009	16.254	23.9424	18.336	17.1365	9.7202	14.3126	17.6913	18.8789	17.7147
LOC_Os04g37670	44.1661	58.9044	58.9044	48.3178	52.1908	109.851	55.9147	61.845	62.0063	41.3517	63.5559	89.1337	49.4282
LOC_Os01g53880	436.641	321.929	207.292	93.3562	346.873	791.217	526.924	156.013	156.354	200.573	503.789	904.243	490.819
LOC_Os04g55410	641.842	809.044	687.877	763.341	756.005	1115.45	670.033	663.831	680.002	763.705	781.413	967.69	682.734
LOC_Os04g02780	517.804	443.397	465.003	503.081	829.422	796.682	569.982	407.25	448.575	528.21	926.02	666.723	596.423
LOC_Os10g15390	146.676	134.533	130.404	153.093	152.819	273.304	146.243	146.243	84.9362	121.994	165.537	223.377	134.152
LOC_Os04g39440	395.622	343.072	285.954	345.247	344.383	683.096	397.396	331.013	303.628	338.079	477.431	604.75	493.306
LOC_Os05g46520	106.474	53.2004	205.262	468.09	224.558	135.01	122.782	49.1428	267.258	436.322	238.383	177.409	106.597
LOC_Os04g52280	66.5558	70.3964	103.277	100.153	111.217	112.04	93.705	65.2711	115.933	104.295	123.546	111.444	74.0836
LOC_Os11g04740	240.859	326.143	335.348	380.048	356.113	188.373	266.962	316.182	303.107	387.192	346.769	222.714	224.171
LOC_Os10g41340	669.882	588.952	593.648	592.782	753.378	910.93	742.154	564.009	624.406	667.304	887.936	941.764	832.535
LOC_Os07g42450	393.127	469.09	610.705	565.063	496.223	379.592	488.162	455.661	537.666	585.347	511.972	391.54	321.659
LOC_Os01g06020	431.606	394.072	606.618	784.013	646.241	543.09	353.097	386.5	471.782	624.596	613.407	439.6	420.826
LOC_Os08g38130	93.8889	67.0595	54.9107	54.0361	56.8077	75.246	79.974	66.5039	56.6299	57.4362	68.109	66.133	90.3523
LOC_Os11g29850	108.782	135.437	181.514	164.391	126.556	129.689	115.09	123.327	175.013	135.659	132.32	121.196	111.541
LOC_Os03g20460	310.04	284.782	481.309	567.406	444.9	183.309	309.233	241.875	512.694	709.936	474.271	213.928	293.018
LOC_Os03g48480	1379.17	1233.32	965.518	632.881	753.734	1011.94	1181.23	1044.96	665.853	906.551	1204.05	1261.05	1282.55
LOC_Os06g50050	772.821	577.505	589.29	700.431	878.956	1401.24	734.838	601.267	630.539	712.339	947.808	1101.01	870.301
LOC_Os04g42520	1394.78	619.537	995.532	1941.24	2974.57	5149.21	1497.78	687.011	968.56	1687.23	3714.81	3368.56	1118.53
LOC_Os12g09540	24.3757	18.9821	26.9212	33.2184	36.5715	40.0602	18.347	15.5274	20.5431	39.4139	34.9397	25.0807	19.9088
LOC_Os12g23940	16.7045	12.7847	14.4134	13.6109	11.7908	13.0665	17.1078	14.2259	13.0725	14.5727	13.3286	13.9378	17.2208
LOC_Os02g30630	4268.06	2428.02	2984.55	3184.06	3719.53	4675.94	3669.54	2051.69	2621.67	3300.29	4433.38	3971.62	4300.85
LOC_Os03g22120	343.639	462.107	604.542	714.772	759.166	1193.88	510.273	404.498	488.388	701.071	653.284	1146.01	323.582
LOC_Os02g13020	201.363	55.6177	66.4176	82.4554	136.995	187.118	200.66	56.5182	56.4	109.442	248.807	281.157	257.243
LOC_Os07g01090	409.622	369.02	234.016	197.286	252.534	338.32	306.936	448.265	311.289	190.117	222.899	302.144	413.628
LOC_Os04g32150	466.578	412.099	272.598	177.461	155.36	194.877	376.001	364.248	292.119	177.833	195.059	233.013	543.501
LOC_Os04g38420	166.524	228.87	240.983	168.711	123.299	105.32	194.694	257.667	318.628	234.895	123.299	151.78	188.99
LOC_Os03g12290	2590.28	1946.07	1199.47	835.358	1475.75	1008.97	2623.86	2376.64	1618.4	1053.08	1598.04	1426.87	2780.55
LOC_Os07g26740	161.993	208.297	381.531	324.932	135.114	99.4742	203.221	208.297	341.103	421.82	237.782	193.179	110.257
LOC_Os03g22180	1145.79	1403.03	2342.12	2033.71	1581.54	1302.08	1427.63	1519.26	2427.13	2381	1649.46	1559.42	848.79
LOC_Os03g36780	596.946	684.75	983.424	1080.77	959.465	1033.83	631.734	862.965	986.243	928.258	872.59	834.086	516.534
LOC_Os01g64660	3795.62	2025.84	845.705	1472.04	4566.84	2801.02	3101.83	1942.7	797.305	1152.19	3956.59	3635.23	4778.3
LOC_Os12g07720	366.243	408.013	514.894	575.166	452.243	469.918	395.972	358.383	530.881	519.936	561.885	451.397	325.603
LOC_Os04g31270	280.415	317.248	362.285	438.243	308.679	284.646	231.699	261.466	325.038	393.376	457.529	307.671	295.384
LOC_Os02g26814	438.886	364.107	342.267	356.51	434.621	543.09	434.396	414.594	357.083	359.491	509.243	604.262	533.264
LOC_Os09g28910	1572.17	2828.8	1785.82	1409.56	1057.14	1849.56	1577.98	2664.87	1779.4	1336.63	883.128	1539.66	1458.36
LOC_Os05g22970	942.412	870.991	978.916	1127.63	1294.69	839.03	904.815	954.914	1037.78	1239.45	1236.36	1013.88	994.013
LOC_Os10g42210	1089.51	1170.21	799.961	780.986	921.598	1309.36	1069.66	983.872	742.604	568.064	795.478	1105.18	1114.28
LOC_Os07g10490	1408.25	2242.82	2087.79	2835.69	2127.02	1247.36	1300.17	2196.91	2287.2	2342.17	1879.68	1285.11	1526.15
LOC_Os02g40830	689.551	767.441	881.985	756.729	692.628	499.708	711.446	813.848	948.908	849.354	716.961	684.085	562.32
LOC_Os04g55520	401.602	303.679	214.162	238.669	257.556	426.46	443.628	210.053	206.464	209.892	417.649	420.903	507.628
LOC_Os01g11650	706.236	946.722	510.958	521.705	549.743	620.395	733.907	1090.5	615.467	590.27	617.141	777.972	661.584
LOC_Os04g52710	445.537	423.782	553.606	550.272	565.859	606.177	424.583	387.352	498.781	579.869	677.994	590.243	429.515
LOC_Os06g36840	1248.08	1102.13	1467.08	1567.56	1458.16	1057.07	1093.73	1135.05	1376.89	1737.64	1808.92	1267.86	1132.38
LOC_Os07g32880	3228.19	3727.75	3786.5	3429.59	3235.09	1766.75	2411.77	3322.62	3404.66	3441.4	3235.09	2211.6	3211.01
LOC_Os04g41490	162.806	172.026	317.751	390.375	292.311	309.393	168.399	169	298.036	297.474	280.016	232.133	132.859
LOC_Os01g62840	3645.56	2426.24	1132.85	1153.03	1288.95	2190.6	2803.63	2126.24	1093.63	1070.37	1625.93	1953.63	4183.65
LOC_Os12g44310	2147.48	3355.22	2162.81	1568.01	1458.15	1479.61	1640.06	2998.24	1989.94	1523.63	1411.87	1351.44	2278
LOC_Os05g05950	725.842	847.309	1702.94	2521.17	1425.8	1171.25	703.966	806.205	1348.61	1833.76	1274.08	806.782	772.057
LOC_Os11g37510	229.886	169.835	254.728	267.422	293.09	437.397	257.912	219.037	273.026	267.508	373.259	425.722	189.3
LOC_Os10g26050	312.551	244.53	261.136	312.551	373.074	548.218	313.182	221.155	240.374	286.475	489.357	446.735	387.33
LOC_Os04g36740	22.2392	25.4403	17.75	16.3233	16.7822	15.5679	27.8759	30.1907	21.8837	17.2771	17.8424	16.0977	28.6712
LOC_Os01g16090	890.436	859.236	709.932	663.136	574.626	805.153	807.936	857.762	680.095	613.403	716.411	696.791	848.47
LOC_Os01g42234	66.1788	77.427	75.5837	81.9949	63.0462	43.7195	58.054	91.7571	86.5564	68.0859	55.8247	54.6219	68.7782
LOC_Os06g11140	104.671	123.777	158.899	185.704	141.92	112.226	130.573	141.276	158.936	177.137	175.702	129.09	124.346
LOC_Os07g05400	538.458	564.53	564.044	523.802	574.223	688.932	511.426	583.54	538.607	574.037	575.182	730.32	477.71
LOC_Os06g07905	1192.16	1014.55	928.691	1104.25	1426.55	1358.99	1236.55	1223.06	1119.5	1112.24	1405.13	1447.82	1362.28
LOC_Os06g51450	97.3364	95.7025	68.5745	107.581	125.286	123.946	126.066	97.3204	73.6387	67.2537	93.5672	126.924	113.326
LOC_Os09g29490	768.057	411.936	1080.61	1447.51	1443.01	972.186	694.89	672.145	1110.06	1658.77	2141.57	1412.59	1086.5
LOC_Os04g41350	147.375	110.936	106.476	102.573	98.0341	118.53	134.298	93.3469	94.433	84.9216	99.1209	94.5	164.453
LOC_Os10g02980	456.722	350.619	321.319	324.213	238.158	332.701	416.093	318.899	279.166	226.842	247.192	254.246	453.802
LOC_Os02g32030	3480.9	5026.1	6723.06	6743	5379.1	5341.85	4204.59	4768.09	5797.74	6491.66	4617.1	4300.28	2935.86
LOC_Os07g47100	168.154	254.415	154.398	107.58	107.081	109.473	223.254	220.887	164.32	120.472	77.9889	132.755	142.244
LOC_Os10g38600	64.2516	53.7066	49.9836	51.9026	53.3917	81.8389	47.1356	56.2576	54.6993	61.1702	60.1195	109.401	60.1195
LOC_Os08g27030	183.837	142.268	263.469	471.926	331.013	320.913	202.99	138.447	200.139	522.745	368.425	283.047	179.338
LOC_Os05g43390	100.387	88.1225	70.0145	107.793	137.23	602.65	86.8041	97.3204	108.817	111.282	393.338	370.551	100.198
LOC_Os10g40060	259.025	205.006	203.205	202.821	265.526	495.461	233.165	219.766	190.149	191.033	323.32	343.395	223.918
LOC_Os09g33900	16.9965	22.8435	21.3557	31.0251	32.6832	45.3535	20.3926	21.2681	23.8084	22.1624	42.5378	38.5277	21.5454
LOC_Os10g26690	85.7525	82.0821	129.824	193.068	202.739	112.397	135.989	92.5063	145.313	276.018	236.619	124.616	82.3274
LOC_Os05g48410	192.1	206.882	416.127	515.166	370.328	380.477	249.693	271.478	511.386	617.927	411.604	398.77	158.492
LOC_Os09g39540	1019.46	1181.06	1616.11	2058.17	1359.12	881.04	1302.18	1175.82	1770.6	2026.07	1361.01	1238.44	784.936
LOC_Os01g69030	2905.95	3101.89	1155.32	589.414	1808.02	1637.06	2350.29	3374.44	1257.61	454.549	1425.08	1563.43	3147.98
LOC_Os10g42700	429.166	439.97	526.672	712.779	628.126	274.705	451.123	418.09	509.307	722.269	737.352	410.865	439.679
LOC_Os01g73760	130.35	114.064	125.013	139.049	118.513	174.467	116.58	114.664	134.782	107.353	130.399	170.718	127.98
LOC_Os11g11060	339.708	206.952	210.007	168.41	294.089	510.013	306.936	174.888	216.91	218.474	392.102	455.47	332.245
LOC_Os04g48750	369.663	629.781	385.618	261.197	307.413	339.825	484.359	666.085	448.166	290.319	230.359	282.15	399.077
LOC_Os01g10820	1458.88	1802.97	2373.01	2347.58	1772.5	1390.66	1790.23	1717.78	2460.64	2554.63	1774.94	1710.33	977.253
LOC_Os01g06660	136.39	148.068	144.542	198.435	150.859	361.827	182.523	206.016	165.349	232.078	191.099	307.611	182.057
LOC_Os02g53330	2586.22	2978.22	3222.65	2943.17	3085.57	2545.85	2186.5	2879.1	3080.56	2950.59	2986.75	2627.31	2515.9
LOC_Os09g39620	16.1881	13.9593	20.6707	36.0082	30.3278	44.1447	12.4967	14.7293	19.471	37.5806	25.7705	31.4832	15.1775
LOC_Os04g12720	18.9631	21.0998	20.3059	20.5762	20.3059	24.4324	18.5031	20.3059	17.5778	20.1128	20.3059	25.8144	19.8732
LOC_Os01g09000	666.663	1136.88	1425.24	1504.36	1224.86	1048.48	739.716	1133.4	1270.31	1175.03	1045.51	816.769	643.913
LOC_Os09g09490	29.2037	24.5667	25.8266	25.3277	26.923	59.5403	19.1235	19.9917	18.425	22.7901	51.3498	53.71	27.6245
LOC_Os06g39040	489.486	368.564	192.197	191.335	136.801	196.776	582.754	497.827	104.392	151.479	198	339.397	758.197
LOC_Os11g29370	1585.18	1572.15	1603.09	1892.06	2094.19	2506.87	1583.82	1706.49	1536.65	1511.26	2002.72	2164.47	1633.05
LOC_Os02g02110	82.3971	74.0931	92.7519	109.771	94.705	157.128	85.725	82.0343	57.3236	103.502	130.021	178.965	76.4439
LOC_Os07g10720	1476.34	1640.56	2393.84	2614.48	2023.25	1543.98	1906.57	1629.61	2388.29	2781.8	2139.32	1960.01	1104.55
LOC_Os01g60790	840.455	1251.42	1766.3	1829.53	1086.92	518.551	1319.78	1230.89	1968.28	2166.49	1078.52	932.511	584.076
LOC_Os10g37880	668.551	443.596	446.588	495.623	540.594	919.51	605.625	416.013	422.037	501.428	783.036	886.461	700.165
LOC_Os11g45250	49.9322	37.4988	56.6819	72.8171	79.872	104.558	60.191	34.26	52.686	60.4275	99.7675	93.4347	40.9065
LOC_Os04g35090	1329.76	1635.4	1970.22	2005.32	1635.06	1268.2	1631.84	1610.43	1875.93	2111.66	1575.41	1496.55	1065.45
LOC_Os01g49900	171.927	176.155	248.641	260.299	170.397	144.678	135.659	167.935	212.124	260.886	172.165	163.501	198.97
LOC_Os12g03880	278.649	357.05	582.259	563.339	427.021	213.521	399.069	439.055	676.344	691.455	327.014	322.551	160.661
LOC_Os03g63410	306.431	367.08	638.165	702.954	465.557	417.351	425.16	468.836	665.474	734.277	473.923	477.163	185.977
LOC_Os01g01080	693.94	642.754	529.921	670.528	739.353	987.585	732.994	669.551	595.265	622.212	658.551	878.034	782.763
LOC_Os01g05840	1103.01	970.528	516.243	287.931	592.198	105.462	1224.2	691.941	677.551	524.953	316.585	420.936	1300.04
LOC_Os03g59720	804.939	1091.86	1149.56	1200.17	837.372	710.845	948.866	1009.96	1281.02	1395.8	1243.12	942.096	720.453
LOC_Os08g41250	997.205	926.53	920.56	861.32	1125.96	1536.16	1197.68	912.274	1035.19	1037.21	1291.6	1491.86	1121.57
LOC_Os06g43850	2679.5	3339.22	3673.32	3873.67	3022.13	2442.76	3200.95	3391.16	3925.06	3840.08	3096.57	3159.67	2611.4
LOC_Os01g45990	112.21	162.108	189.806	266.708	124.355	71.5102	123.039	187.889	210.484	295.958	122.782	116.09	82.092
LOC_Os05g11710	1434.36	1613.23	2644.12	2399.47	1831.16	1551.34	1687.04	1518.02	2452.22	2498.83	1924.4	1757.74	949.708
LOC_Os11g39310	454.647	250.868	288.169	559.348	921.381	545.933	342.43	195.599	221.628	404.782	747.336	466.2	501.315
LOC_Os01g23610	305.317	331.936	447.224	526.453	411.782	300.827	372.226	297.812	398.152	446.76	443.112	334.173	280.609
LOC_Os01g60230	93.3973	123.315	85.0446	59.8154	77.4808	106.276	113.88	126.365	89.9372	56.2072	56.1022	73.1124	119.608
LOC_Os09g15850	99.1298	124.243	151.206	149.474	136.646	158.332	91.4769	105.804	135.852	127.013	145.361	127.013	84.8449
LOC_Os01g73234	1207.94	1153.66	1542.34	1721.89	1153.66	871.719	879.861	914.803	1177.24	1593.21	1649.02	1041.01	957.933
LOC_Os03g22450	171.054	106.992	124.552	153.158	183.933	242.628	195.111	123.596	150.859	129.185	225.284	234.153	158.953
LOC_Os08g32870	625.194	756.636	891.743	1106.32	904.137	483.627	766.82	987.013	983.492	1056.8	777.859	590.335	640.278
LOC_Os08g20570	326.698	198.13	188.223	277.752	344.796	545.094	316.327	258.699	212.034	271.573	296.849	421.126	338.389
LOC_Os09g38960	1124.11	1328.77	954.379	830.234	785.671	1075.55	1061.24	1171.9	965.176	718.559	696.936	879.747	1420.06
LOC_Os03g31550	1187.97	1153.56	1153.53	1513.01	1965.34	2437.04	1199.58	1211.46	1240.29	1327.55	1740.19	1834.61	1212.25
LOC_Os01g37690	847.297	936.703	664.207	358.045	679.782	619.163	925.749	761.626	679.782	423.839	561.687	593.665	1021.78
LOC_Os03g60509	830.292	1260.78	1828.65	1683.09	905.781	76.2959	1323.16	1802.23	2125.18	1936.55	1460.03	545.996	986.788
LOC_Os03g02440	232.302	234.615	194.587	263.951	306.352	309.961	270.386	258.013	221.199	251.567	316.635	301.632	265.024
LOC_Os02g56510	246.817	396.12	189.822	88.6344	149.182	74.4542	317.523	597.782	264.352	131.969	101.6	108.713	326.728
LOC_Os05g41900	2886.3	4236.28	4408.01	4563.25	3936.6	3597.94	3056.57	4055.65	4103.91	4497.22	3798.48	4237.89	3078.13
LOC_Os01g65310	665.611	485.1	426.498	465.157	484.044	788.434	615.117	469.199	458.997	456.474	513.454	699.553	895.083
LOC_Os03g44580	264.262	236.778	134.552	157.972	184.166	177.243	339.316	218.155	200.628	172.013	185.697	215.724	285.243
LOC_Os05g38370	1433.94	1304.01	1177.19	1068.95	1518.32	1361.21	1460.63	1385.29	1199.61	1211.67	1482.84	1441.83	1472.3
LOC_Os04g14790	294.836	380.132	348.678	344.354	248.749	279.399	297.313	362.314	376.017	359.859	299.243	323.223	267.776
LOC_Os12g21798	1147.6	1375.91	2374.57	2067.98	1632.03	1535.95	1242.24	1278.57	1815.69	1993.74	1670.39	1475.35	855.954
LOC_Os09g23280	297.373	235.84	259.859	271.494	383.628	364.707	298.272	229.4	285.243	316.994	458.828	458.981	274.254
LOC_Os09g36520	1951.53	3041.76	3583.52	2862.86	1767.19	1875.63	2085.17	2411.19	2801.87	3048.86	2383.22	2383.22	1619.04
LOC_Os07g47290	3180.62	3122.18	3413.27	3692.67	3876.76	3794.95	3431.96	3260.38	3326.76	3809.57	3808.26	4287.68	3357.36
LOC_Os02g47590	1548.01	1384.9	1548.01	1774.79	1669.45	1548.01	1416.57	1283.97	1369.52	1814.85	1806.72	1607.02	1397.54
LOC_Os12g37770	26.6216	23.14	25.783	31.5462	40.0602	77.7102	18.4765	20.053	20.9792	24.5486	38.0957	46.2557	22.7331
LOC_Os04g51690	743.985	716.165	689.773	765.898	982.802	1018.33	780.97	785.65	769.195	773.166	856.098	902.401	723.468
LOC_Os04g28100	155.088	113.786	100.971	118.359	134.625	196.294	169.399	109.354	128.551	122.813	183.844	183.883	159.03
LOC_Os06g48940	369.568	608.859	732.103	967.569	806.743	453.419	424.283	586.837	704.165	665.723	640.156	488.855	413.868
LOC_Os01g72240	195.66	176.603	368.634	667.754	398.998	441.422	248.714	237.625	443.228	565.397	376.09	314.419	135.831
LOC_Os11g33090	88.3062	78.7403	79.064	110.227	101.243	154.223	98.0737	100.313	97.4794	92.0645	136.632	159.842	108.013
LOC_Os08g09200	619.943	634.705	778.984	1373.02	977.115	852.262	785.153	687.936	911.202	1324	824.936	904.268	558.532
LOC_Os05g51800	7.29785	6.91129	6.85163	6.98203	7.13198	7.82927	7.02508	6.98203	7.17515	6.8403	6.8403	7.52444	7.16037
LOC_Os01g58220	661.054	1317.42	1046.22	901.02	564.474	616.879	652.168	1186.64	1007.24	799.705	764.714	799.705	757.013
LOC_Os04g31070	2489.12	2502.55	2381.17	2706.02	3013.01	4039.7	2802.58	2940.9	2712.2	2974.52	2323.87	3746.51	2785.14
LOC_Os07g12330	92.446	74.708	77.373	74.708	74.9716	72.7103	84.4648	73.6493	73.6736	74.708	64.03	70.7954	91.2197
LOC_Os02g55370	1696.45	2068.76	2756.04	2688.04	2163.7	1477.15	2166.32	2047.85	2766.97	2987.66	2113.26	2018.32	1283.52
LOC_Os03g18690	528.975	631.859	574.179	654.859	495.461	478.667	516.153	568.287	641.496	590.92	516.706	518.753	494.753
LOC_Os01g70300	215.96	221.853	236.769	260.74	295.729	206.855	244.351	237.815	243.933	247.859	281.854	231.174	225.589
LOC_Os01g10830	158.466	129.293	127.696	112.397	114.314	140.911	172.936	150.211	118.825	119.32	128.494	166.417	176.435
LOC_Os08g09190	1081.56	1266.07	2505.91	2451	1859.74	2310.25	1241.32	1219.24	2685.57	2660.94	1859.74	1871.33	1096.17
LOC_Os09g39790	137.367	168.219	217.628	230.345	186.186	154.013	137.265	173.918	209.052	180.205	188.8	175.516	140.663
LOC_Os02g07044	463.351	339.684	277.397	480.062	574.011	568.982	362.88	296.233	251.39	347.717	536.073	507.711	611.936
LOC_Os10g38470	90.3307	83.3456	115.017	153.256	126.461	395.241	118.574	68.517	126.461	138.628	367.775	434.769	38.2425
LOC_Os03g13850	33.8588	50.4353	77.8486	78.554	88.9753	68.0077	39.6934	63.0205	83.4421	77.0611	71.2947	49.6262	27.7146
LOC_Os10g10244	70.5571	78.245	93.1039	126.613	99.5017	86.4887	60.421	77.3452	81.8048	118.299	84.0465	82.3085	74.8616
LOC_Os09g14450	24.5175	22.7943	16.2191	24.6456	32.1455	58.0801	25.3344	16.0304	15.3945	21.8066	56.7565	51.4323	24.5175
LOC_Os05g38830	766.166	641.923	531.995	672.5	958.92	1312.44	766.166	815.606	584.166	525.705	857.042	1130.4	802.13
LOC_Os02g04460	2746.43	2374.28	2706.57	3530.14	3777.54	2132.13	2765.33	1996.01	2278.11	3153.42	4186.88	2586.59	2710.28
LOC_Os02g21340	658.48	532.212	401.551	216.577	263.961	496.914	481.325	398.658	306.674	247.096	325.09	342.92	639.208
LOC_Os10g42720	640.601	476.345	551.475	796.377	762.338	750.199	540.871	484.782	424.499	618.486	858.291	672.234	607.165
LOC_Os12g44170	437.905	656.743	754.771	703.831	477.921	532.533	536.136	598.818	812.59	745.551	509.474	582.91	427.397
LOC_Os04g46960	3709.24	4816.31	2999.72	2694.84	2716.75	2802.46	3954.55	4907.33	3727.78	2944.16	2820.37	3762.22	3776.94
LOC_Os03g40180	1274.14	1654.18	2546.77	2153.03	1349.45	1038.86	1256.75	1172.55	1848.23	1976.34	1327.32	1156.39	652.484
LOC_Os09g25580	604.261	554.487	581.782	590.259	729.704	572.936	609.16	499.184	556.511	567.672	718.522	549.226	601.481
LOC_Os03g49220	223.666	195.015	364.864	513.391	440.087	185.411	233.183	147.202	262.85	590.827	732.36	289.714	202.859
LOC_Os02g48660	3009.55	3665.47	4514.17	4084.19	3454.97	2766.24	3454.97	3173.2	4228.27	4134.42	3447.42	3253.39	2174.17
LOC_Os07g29810	57.882	26.7264	42.225	40.283	62.9419	122.823	48.186	36.2602	31.963	35.6944	84.6054	90.2962	58.1329
LOC_Os09g01640	700.195	597.821	512.67	497.705	575.606	1471.11	695.438	593.917	480.897	477.302	703.709	968.919	847.28
LOC_Os07g33860	1512.43	1570.82	2290.34	2587.85	1564.43	1414.92	1792.16	1731.04	2248.2	2712.93	1843.55	1881.14	1250.17
LOC_Os12g19394	10381.5	11014.4	10919	13865.3	12909.3	8839.77	9598.78	10021.3	9822.67	12563	14866.9	11257.5	10229.1
LOC_Os03g16430	515.02	240.946	393.373	617.101	625.399	563.021	373.933	204.339	315.972	499.504	722.09	526.289	581.221
LOC_Os01g46610	3933.51	4349.32	5368.28	9423.28	5229.29	6006.95	5155.24	4610.44	5828.76	7849.12	4568.74	5264.67	3467.35
LOC_Os10g07978	61.7114	59.8957	72.4558	89.8177	86.8993	52.8421	50.3047	65.3266	72.9399	82.2392	101.859	60.5368	53.6535
LOC_Os07g39010	180.343	219.56	171.667	90.8469	77.2378	138.318	128.628	199.49	135.857	71.1628	103.021	120.847	156.423
LOC_Os08g10510	387.243	664.053	538.157	508.575	362.288	117.212	462.135	565.891	553.138	450.38	299.168	293.01	330.126
LOC_Os03g16080	97.3286	176.705	290.374	259.334	151.801	162.522	114.911	182.74	318.634	251.835	190.772	182.427	85.6396
LOC_Os03g57680	2083.74	1295.21	817.266	992.013	1566.95	2989.72	1594.54	1199.56	816.439	799.333	1455.15	1826.68	2050.98
LOC_Os09g15820	664.635	871.059	963.243	930.912	566.021	345.728	440.952	1006.09	743.542	912.523	614.184	451.78	639.503
LOC_Os01g34350	128.436	108.674	167.284	211.228	214.832	256.094	148.308	118.134	199.636	224.628	203.649	193.621	128.636
LOC_Os07g20544	500.395	541.242	623.218	575.865	375.702	291.782	480.813	500.395	552.475	563.955	521.327	327.009	411.744
LOC_Os07g47820	908.571	743.732	938.705	1053.86	1286.4	1558	801.549	633.049	775.925	890.43	1259.86	1289.29	888.936
LOC_Os01g12320	574.021	810.593	743.622	477.705	489.859	338.942	706.059	908.207	837.723	773.303	473.936	462.806	551.173
LOC_Os08g42920	572.261	246.243	403.443	436.91	523.474	1092.5	520.6	276.793	444.504	491.147	792.889	936.166	528.721
LOC_Os10g32810	623.806	691.243	145.731	110.653	87.2041	250.207	419.789	952.981	317.358	95.0094	89.0786	299.166	643.961
LOC_Os08g45030	53.6315	51.1812	42.6418	47.9775	40.7314	34.0782	65.6792	44.4005	39.3915	37.3581	38.7842	38.8222	73.4965
LOC_Os05g48860	15.5299	17.4498	18.5469	23.3843	22.0719	21.8048	19.4269	15.6449	15.631	19.2033	20.5061	21.2166	18.3013
LOC_Os01g69070	1250.55	1042.09	1080.54	646.314	655.028	538.914	968.561	1246.04	1092.57	909.458	654.32	721.444	1318.43
LOC_Os01g67430	15.7522	18.7694	15.3945	15.3945	12.1036	15.2478	14.9798	17.2673	15.8794	15.4039	12.6665	13.7588	17.5098
LOC_Os03g54000	312.178	204.727	154.894	230.238	181.866	167.789	264.474	228.607	155.889	198.279	174.779	163.226	268.645
LOC_Os01g02070	17.2129	17.7161	15.3004	12.9885	14.0726	12.8002	15.2792	17.3917	14.6111	13.2978	12.8718	12.2028	16.0206
LOC_Os01g44050	431.452	160.283	180.366	174.084	122.711	148.243	349.327	225.628	172.527	202.303	274.025	216.719	572.667
LOC_Os11g37700	168.491	80.0507	65.4514	98.827	108.67	637.705	133.021	134.357	98.0127	108.209	255.021	374.912	178.557
LOC_Os08g14770	86.936	112.423	195.113	241.907	199.082	187.327	97.4454	120.09	204.013	180.075	166.114	143.045	84.3627
LOC_Os07g48050	32.1176	24.5268	15.0051	53.5291	28.8011	560.249	26.231	16.7417	15.0209	11.9325	78.5938	226.918	20.7218
LOC_Os10g42170	25.2006	26.923	31.5756	49.0163	51.2789	49.8611	31.025	39.7295	32.2717	40.0602	47.8804	51.7202	40.0602
LOC_Os02g27340	349.791	389.243	468.32	593.646	458.987	349.838	318.401	397.891	404.858	469.384	429.32	377.09	338.918
LOC_Os04g47780	889.628	172.573	192.661	162.935	640.055	839.742	727.347	119.839	198.588	125.397	1540.55	962.848	1142.63
LOC_Os02g40880	864.918	1132.63	1625.69	1479.27	1057.54	728.782	1132.63	1132.63	1714.41	1738.63	1095.17	1132.63	575.238
LOC_Os02g01010	277.626	242.023	255.423	413.562	478.563	437.32	278.302	241.208	255.993	308.774	408.263	331.859	216.166
LOC_Os07g19130	79.4213	146.718	119.408	34.1514	36.9406	61.2615	44.9514	136.177	66.0858	41.7401	24.2302	34.6373	60.1195
LOC_Os09g38030	3158.46	4526.82	4612.63	5136.01	4918.23	2604.17	3614.61	5125.15	5389.16	5628.28	3763.4	3327.94	2970.08
LOC_Os04g49500	12.4786	12.7111	15.7336	25.4918	21.1463	16.5584	16.1262	15.3146	14.0326	25.3112	27.5971	20.273	15.9607
LOC_Os05g45840	209.32	197.788	143.314	133.575	170.101	286.038	216.241	252.951	154.123	150.491	163.09	234.512	231.68
LOC_Os03g63330	942.22	1382.62	1956.55	525.077	367.449	331.27	677.742	1091.35	1272.94	787.936	291.05	470.597	790.531
LOC_Os01g45190	1057.38	1125.51	1156.3	1306.74	1288.29	1108.23	1074.73	1025.78	1254.3	1381.75	1193.93	1242.83	1063.97
LOC_Os03g60920	1275.43	623.171	730.569	725.508	1116.87	1982.64	1099.95	657.059	829.554	916.551	1454.19	1742.84	1422.78
LOC_Os03g60380	347.98	277.06	284.859	304.376	369.45	371.389	377.808	318.013	294.313	325.488	436.536	390.196	332.759
LOC_Os11g19250	174.719	240.705	454.917	446.763	345.21	466.644	212.166	231.992	417.966	386.995	315.207	331.336	144.907
LOC_Os11g01836	11.8638	9.2469	13.2345	15.9864	12.6952	11.9325	10.8416	11.9325	11.6631	17.4277	11.9325	10.8278	9.86531
LOC_Os02g51820	577.53	1201.98	1212.53	1469.6	1342.32	1175.15	540.705	1143.56	1239.03	1326.37	1837.08	1355.63	719.528
LOC_Os04g33750	735.411	826.959	1222.67	1208.47	878.853	658.051	917.963	952.681	1183.32	1371.17	874.644	812.638	498.188
LOC_Os10g39930	254.429	245.186	392.467	631.298	362.708	138.739	225.347	221.7	237.09	516.695	461.573	216.406	256.193
LOC_Os01g58380	623.629	638.474	543.915	546.311	632.253	943.416	785.859	635.806	637.135	594.291	793.578	1044.36	600.551
LOC_Os02g44810	112.218	138.611	286.758	299.808	163.253	218.49	131.567	158.841	265.249	317.32	248.666	215.362	96.2001
LOC_Os12g42280	29.0407	42.5766	70.381	70.7553	25.4718	25.7058	28.7136	43.1267	70.6909	107.807	25.3535	47.0718	31.5521
LOC_Os02g43350	1146.78	1766.06	1558.06	1229.97	875.859	857.013	896.744	1581.35	1417.54	945.145	978.708	871.428	1311.86
LOC_Os02g34460	312.955	359.677	469.474	406.719	289.397	279.397	328.868	308.315	463.695	460.494	366.705	355.128	239.268
LOC_Os01g55950	1213.24	1283.85	2543.34	2417.21	1769.98	1980.8	917.475	1286.82	2336.87	2484.27	2076.86	1500.02	1409.22
LOC_Os07g38530	791.768	670.32	539.784	389.187	449.628	436.928	640.992	613.743	384.434	357.688	500.759	475.936	794.036
LOC_Os01g15290	335.17	218.096	215.736	176.006	223.05	313.782	335.832	227.142	216.163	241.781	294.097	380.354	322.669
LOC_Os02g50370	85.8214	94.6052	135.083	146.417	109.013	109.806	88.7846	83.9644	113.339	118.243	120.019	104.956	79.5038
LOC_Os05g38670	12.6251	12.6484	12.1089	12.4342	15.6772	13.2308	11.356	12.0926	13.7865	12.6484	15.9495	14.3716	11.1545
LOC_Os03g26970	695.784	984.32	1054.27	1066.8	897.82	431.398	897.82	1022.44	1191.4	1160.5	883.322	758.536	652.388
LOC_Os04g31190	115.082	157.421	164.203	210.804	200.804	188.352	147.166	160.72	197.874	203.42	187.081	168.571	106.158
LOC_Os09g39960	432.883	344.557	304.479	304.216	475.972	765.483	380.013	291.287	277.32	297.734	576.131	620.699	491.349
LOC_Os06g02500	260.132	241.46	394.705	343.24	363.466	339.269	254.803	193.257	298.966	402.556	408.782	319.368	255.803
LOC_Os08g14330	678.958	516.99	424.474	430.073	576.14	427.116	760.016	574.006	546.166	526.3	391.91	501.163	811.524
LOC_Os10g41480	24.5064	29.4401	43.5044	25.5747	20.8416	26.2006	23.1709	38.6979	43.5062	32.8778	20.0021	24.406	22.4198
LOC_Os07g05580	1698.96	2001.15	2834.51	2578.43	1905.6	1384.1	2079.56	1800.99	2476.78	2808.08	2111.23	1946.39	1238.27
LOC_Os12g17320	801.786	1047.69	636.886	388.46	438.537	313.862	514.861	923.939	527.051	301.753	464.626	418.517	685.754
LOC_Os08g17784	11.5542	16.5085	20.5306	17.678	14.4562	10.1174	14.8255	15.1282	27.2252	18.7835	9.99381	10.8348	12.418
LOC_Os06g44150	404.717	278.32	237.628	197.582	268.782	318.794	350.289	284.704	249.714	207.114	325.18	292.632	445.018
LOC_Os02g39840	426.504	379.128	490.474	468.166	519.057	530.01	432.188	430.202	476.247	501.279	505.203	509.681	436.067
LOC_Os05g39380	678.682	384.088	377.446	376.785	484.27	988.013	673.397	328.09	377.232	384.526	604.373	729.474	786.257
LOC_Os01g03030	321.782	418.166	453.243	487.199	409.85	423.658	346.658	442.107	496.797	550.103	384.567	382.279	301.798
LOC_Os01g56960	188.639	137.466	154.012	178.568	291.787	399.73	164.636	114.35	100.322	129.474	273.498	278.397	250.867
LOC_Os12g43630	827.685	897.855	802.176	746.56	823.312	1219.78	1058.43	954.315	865.998	864.428	826.525	1518.59	907.04
LOC_Os06g08320	1456.51	1636	2243.47	2369.33	1802.05	1202.48	1762.98	1571.35	2051.24	2516.87	1913.06	1731.71	1055.68
LOC_Os03g17370	68.4059	70.4802	60.4298	58.4292	53.2795	56.91	59.3635	82.6832	57.7576	58.4601	52.7551	52.1804	65.8362
LOC_Os07g30150	826.104	231.747	166.185	90.0301	249.918	227.107	474.235	264.873	149.247	158.749	222.786	459.125	594.859
LOC_Os03g09940	333.791	314.915	283.293	284.658	268.488	347.936	354.598	379.169	257.837	305.634	290.594	370.65	367.521
LOC_Os02g50330	96.705	72.7672	72.5553	120.09	72.6513	220.199	87.726	101.034	93.0842	74.6311	77.9061	153.062	93.6281
LOC_Os04g44670	11.5852	19.1782	19.1093	19.5315	11.3978	11.4553	13.1092	24.195	29.7756	27.22	12.8718	11.3419	13.6014
LOC_Os10g17280	1649.62	2096.79	1883.32	1812.28	1909.53	1049	1921.52	1987.25	2002.56	1980.65	1847.8	1455.24	1564.2
LOC_Os01g25010	181.039	314.842	170.494	41.7822	32.4009	49.7594	109.359	239.166	131.363	47.5734	67.2096	72.4602	263.769
LOC_Os03g51000	527.686	355.013	329.585	301.768	361.313	370.465	443.569	391.513	358.38	260.961	318.183	388.56	571.308
LOC_Os04g50208	89.553	68.4805	81.5773	78.4702	87.936	198.43	81.9982	50.5879	84.5229	71.6412	119.351	140.536	99.4598
LOC_Os12g13720	45.8616	52.158	128.917	271.166	145.859	87.3117	49.1625	87.3443	121.552	164.851	110.476	85.1421	51.2062
LOC_Os03g10060	1743.37	1424.25	1529.24	1949.08	2455.06	1617.38	1766.74	1277.41	1384.93	1989.72	2431.78	1691.49	1896.47
LOC_Os10g21910	509.772	799.393	770.992	747.927	645.464	388.166	584.071	731.819	761.141	572.98	484.121	362.421	507.187
LOC_Os06g23530	320.387	292.514	276.927	321.802	340.533	480.92	321.381	287.438	333.728	287.32	379.284	394.344	321.802
LOC_Os01g51860	367.551	493.52	470.567	405.758	351.492	431.135	341.654	554.999	495.841	413.074	370.757	397.739	376.507
LOC_Os11g05552	815.253	684.986	896.504	1214.9	1083.98	692.179	723.521	745.221	784.781	953.427	1255.16	744.782	847.874
LOC_Os11g38949	3257.5	4214.55	4747.03	4528.97	4016.32	3356.03	3321.5	3396.86	3966.17	4370.84	3795.65	3480.56	2319.18
LOC_Os02g29464	103.243	129.2	220.456	342.003	277.893	257.975	139.043	161.71	180.09	238.008	251.079	189.207	74.1161
LOC_Os07g28090	170.507	209.326	199.23	221.201	205.454	146.949	130.551	185.747	192.581	203.697	208.066	147.517	172.732
LOC_Os07g38540	202.386	235.032	360.176	281.737	221.984	166.329	220.474	212.667	359.397	363.165	299.278	263.827	135.505
LOC_Os02g50970	829.122	725.424	621.473	745.496	989.936	888.594	901.327	683.749	620.895	613.237	857.001	817.11	839.157
LOC_Os07g49030	397.457	347.628	302.389	383.347	459.95	598.663	403.473	346.859	275.465	343.807	430.059	435.384	449.705
LOC_Os12g41250	342.579	361.323	398.907	598.815	566.723	805.649	428.818	269.342	319.053	467.705	602.121	789.173	422.249
LOC_Os11g29390	199.83	255.855	250.097	263.661	207.276	134.514	233.275	284.32	329.086	293.674	214.045	183.336	211.051
LOC_Os11g19720	133.311	110.495	84.1216	146.342	179.884	313.416	118.647	112.57	106.411	114.32	249.734	236.9	154.628
LOC_Os11g04490	196.217	207.008	186.35	334.581	361.738	275.365	137.214	182.026	155.416	261.317	346.397	255.501	219.546
LOC_Os01g42850	471.457	346.318	327.885	344.206	490.808	871.802	505.26	434.782	329.561	314.607	440.033	551.777	710.628
LOC_Os06g06490	199.09	152.26	81.4094	89.7452	111.048	480.166	194.243	222.69	87.131	87.0337	124.873	300.09	199.156
LOC_Os05g07730	525.256	443.852	431.587	464.474	545.422	670.837	607.335	478.936	462.684	482.166	511.786	607.975	521.243
LOC_Os08g27090	150.892	161.551	263.793	292.281	230.9	153.759	185.14	195.291	341.673	386.425	281.103	221.312	130.571
LOC_Os02g58510	86.6399	60.5421	84.7055	138.42	116.792	113.397	100.471	65.0918	88.5821	136.695	137.477	101.728	98.4906
LOC_Os03g02410	255.592	342.013	619.945	906.598	585.09	768.991	236.237	359.949	644.996	671.723	603.782	508.274	169.097
LOC_Os11g24170	33.815	32.4017	32.9851	33.3706	42.1284	43.1558	35.7726	31.5462	35.8364	34.938	44.4333	41.457	39.7366
LOC_Os08g02400	817.247	1053.86	1365.17	1588.76	1007.59	818.994	1017.81	926.41	1282.54	1318.17	1046.25	948.01	567.658
LOC_Os02g45690	426.756	299.32	255.03	231.889	256.148	359.229	350.413	403.915	286.457	229.124	271.941	310.042	471.863
LOC_Os08g44450	29.4317	30.0119	41.9964	37.4429	29.0467	19.3989	29.3056	26.067	42.881	43.9942	32.0328	29.0543	22.6991
LOC_Os06g20340	759.371	720.166	572.023	615.249	711.705	999.5	801.298	781.166	672.415	593.742	732.474	932.861	821.834
LOC_Os02g19770	1094.47	1006.24	719.718	523.512	649.474	603.397	1129.62	1042.73	764.705	629.397	832.127	859.474	994.936
LOC_Os03g15590	937.675	942.323	902.16	954.035	795.497	1303.98	1032.01	928.279	1013.7	955.044	955.226	1187.42	918.243
LOC_Os12g04260	477.273	441.135	430.496	685.862	779.092	645.471	343.058	444.176	350.092	547.993	818.515	594.264	505.103
LOC_Os02g33500	1372.89	995.531	1318.17	1897.01	1883.09	1284.09	1057.47	860.909	951.705	1674.63	2189.63	1262.43	1346.1
LOC_Os02g57670	2040.48	1562.63	1843.83	2390.94	2617.2	1177.89	1831.76	1285.44	1560.63	2602.69	2888.18	1625.84	1831.76
LOC_Os05g15360	471.15	357.98	304.362	363.594	405.924	529.32	397.595	408.844	324.327	355.052	430.323	439.056	409.962
LOC_Os04g52130	3593.06	2345.21	3351.89	4481.81	4367.52	3350.42	3327.7	1724.99	2576.29	4132.54	5197.43	3303.57	3008.64
LOC_Os02g42320	2005.11	1811.47	1747.01	1955.56	2500.35	2509.74	2071.09	1981.54	2035.75	1822.28	2166.2	2478.89	1941.74
LOC_Os03g05980	1655.08	1963.07	2588.55	2528.24	1879.24	1703.73	1829.87	1696.67	2187.97	2429.91	2076.52	1729.62	984.041
LOC_Os01g04814	1608.78	1420.79	1205.99	1476.79	1411.99	2072.21	1648.31	1268.51	1289.28	1327.55	1604.63	1830.99	1826.53
LOC_Os04g36800	302.013	267.273	440.426	585.197	363.25	195.454	322.173	340.063	338.65	672.866	490.335	319.401	331.677
LOC_Os03g61600	197.983	201.349	401.551	713.972	437.844	288.704	328.583	440.236	475.684	668.551	408.645	335.977	162.404
LOC_Os02g58580	356.263	325.474	356.263	380.243	365.551	424.49	366.782	366.782	366.782	357.087	387.752	433.454	342.508
LOC_Os12g33160	110.991	96.3673	171.568	175.608	248.76	295.014	98.2512	108.224	161.32	227.864	245.8	235.782	145.653
LOC_Os06g23560	323.869	176.419	106.856	122.847	188.53	214.918	246.902	193.029	122.294	138.655	259.859	238.568	303.668
LOC_Os09g38130	298.652	293.573	100.638	104.838	159.77	98.2434	265.397	252.045	107.218	159.748	210.867	198.054	288.859
LOC_Os02g02390	1343.22	1131.7	1578.1	2153.47	2084.54	1572.09	1056.47	956.62	1161.62	1615.73	1982.06	1265.44	1171.66
LOC_Os03g49710	3433.09	2837.17	3298.65	3554.67	4672.41	2015.75	3309.31	2714.82	2807.4	4110.37	4932.23	2904.93	2935.56
LOC_Os07g39070	434.647	325.781	417.775	468.09	511.814	402.072	401.253	368.391	406.394	474.705	536.546	415.714	429.243
LOC_Os03g55150	3723	3980.81	4217.44	4971.84	4579.89	4279.88	4008.44	3794.59	4307.46	5327.54	4505.73	4493.09	3033.96
LOC_Os04g56480	573.147	600.165	539.808	600.165	617.089	752.811	564.84	620.693	548.104	538.236	617.139	693.057	610.176
LOC_Os04g02754	310.166	200.723	121.828	167.74	202.149	521.189	269.294	161.301	163.543	137.06	358.153	436.17	279.79
LOC_Os08g32610	115.171	112.978	94.6734	77.5301	93.4743	92.7987	142.664	92.5512	85.9836	75.0213	94.6734	110.395	123.368
LOC_Os12g10180	41.5863	24.0141	35.1186	50.9023	61.8103	112.299	30.1896	35.1791	35.5783	41.5863	87.0032	78.6389	39.9784
LOC_Os03g52400	64.1087	93.1589	123.26	117.613	87.4927	61.4399	81.7766	95.6447	125.649	137.551	102.012	107.376	52.2961
LOC_Os04g42140	475.166	580.874	702.171	621.032	580.014	575.166	545.023	555.075	687.412	605.028	548.782	529.713	502.12
LOC_Os10g35290	101.875	107.315	277.397	404.75	215.705	247.32	92.7891	139.596	262.529	268.129	213.554	166.508	81.8388
LOC_Os06g48770	699.952	671.385	651.554	675.782	842.243	1061.94	697.686	713.107	640.625	648.777	895.058	817.457	676.618
LOC_Os01g50050	1709.56	2052.36	1606.22	904.75	728.551	1219.43	1076.73	1750.01	1216.55	746.385	887.228	1044.53	1808.76
LOC_Os05g40420	410.917	492.933	621.588	585.09	531.863	176.401	455.613	593.094	626.255	644.705	364.146	329.982	279.624
LOC_Os08g10608	544.735	653.512	840.067	756.17	657.642	347.812	639.388	673.032	980.149	980.145	597.628	573.059	380.132
LOC_Os03g37984	609.995	755.499	934.156	808.141	780.822	733.394	697.155	715.215	942.171	871.705	712.417	684.818	618.062
LOC_Os03g05620	374.485	213.126	236.184	339.713	439.599	1110.55	429.416	185.966	280.195	373.032	869.662	896.244	521.107
LOC_Os02g03460	61.2445	83.5517	119.462	156.144	106.888	58.2071	83.7648	84.0274	119.224	164.244	170.256	75.7876	82.3845
LOC_Os06g35540	800.769	742.091	568.083	458.168	477.376	982.365	799.325	859.051	558.283	510.187	571.12	846.771	648.694
LOC_Os02g57040	4473.87	3864.99	3604.09	4229.09	5188.86	4265.54	4684.43	3469.39	3382.16	4139.09	5213.47	4640.02	4463.94
LOC_Os03g50780	17.6886	19.3101	18.8687	23.602	20.0127	16.9656	20.5682	17.1511	19.3409	23.6195	19.2544	18.9382	18.4194
LOC_Os09g07120	32.1581	43.1673	87.8439	119.166	48.8861	48.9742	25.0245	48.4095	69.8682	83.3886	46.4083	48.2626	28.4848
LOC_Os06g05820	74.9476	84.1714	152.589	163.568	131.722	140.013	98.5511	112.162	152.856	143.67	145.311	116.601	67.0231
LOC_Os02g47600	1608.61	1673.66	1993.93	3627.83	3060.46	781.703	1701.11	1999.72	2552.4	3934.46	3189.32	1830.62	1880.12
LOC_Os11g04320	98.9358	124.194	82.2099	80.0781	87.936	68.1727	120.553	124.587	95.9828	80.7828	67.0412	85.5905	113.689
LOC_Os04g06860	21.8157	21.3447	18.5469	20.137	19.1673	20.5147	22.7848	21.3447	18.8486	19.1938	18.68	21.2527	20.7514
LOC_Os09g07020	96.705	137.407	153.348	205.77	214.2	148.243	128.24	142.246	174.978	177.034	252.352	168.971	94.8906
LOC_Os03g60460	513.101	662.815	710.296	784.899	797.248	506.166	635.956	716.782	791.639	842.232	743.61	621.582	490.205
LOC_Os05g29760	2095.78	1359.94	1946.14	2777.26	2794.09	3037.05	1615.94	1156.54	1620.51	1935.64	2937.7	2339.33	2435.07
LOC_Os03g59060	1603.19	1524.23	1392.02	1242.32	1350.63	1155.83	1612.01	1598.92	1517.86	1272.73	1313.21	1374.16	1687.23
LOC_Os09g04440	879.013	1283.74	1069.86	1082.75	693.123	752.429	743.023	1226.68	1036.51	761.862	566.859	594.867	1041.77
LOC_Os04g36054	1228.76	919.497	1001.48	700.015	634.705	474.628	1227.77	953.523	973.33	602.795	714.001	587.243	1347
LOC_Os06g15420	1532.77	1659.7	1739.63	2246.57	2319.43	1577.96	1568.69	1793.66	1930.68	2107.06	2542.15	1589.59	1286.18
LOC_Os03g44780	90.9646	50.2258	40.0389	41.6209	62.6848	158.782	84.5389	47.0869	48.0597	49.3699	83.3071	104.186	77.5651
LOC_Os01g48444	1623.22	1790.56	2160.54	1617.63	1226.78	1262.47	1596.13	1632.09	2167.21	1762.23	1618.29	1376.75	1692.8
LOC_Os12g42850	2190.85	995.819	890.705	1428.91	2493.25	5973.89	2022.87	1218.21	1037.63	1313.98	2157.61	3705.41	2421.55
LOC_Os01g14630	26.3814	38.3527	42.9915	28.8272	23.7862	25.4503	39.9683	45.2016	46.0908	27.5811	31.2237	29.6867	45.7156
LOC_Os11g34880	47.3951	70.0444	60.765	73.5934	69.7116	113.781	56.2315	74.4755	69.7116	60.9901	59.4243	97.9836	54.299
LOC_Os07g42632	272.859	253.961	326.397	406.642	345.574	356.302	267.842	245.243	342.599	511.199	494.632	353.474	284.641
LOC_Os03g22420	1385.7	1207.09	1027.86	1163.32	1298.45	1433.47	1361.47	1207.09	974.577	765.012	1160.17	1199.42	1498.96
LOC_Os02g47140	1819.25	2104.09	2808.19	2570.05	2033.13	2046.15	1984.18	1920.89	2377.77	2664.86	2331.51	2079.99	1283.01
LOC_Os01g70520	443.797	390.013	511.397	581.496	531.265	575.914	404.733	397.372	496.156	513.243	581.237	479.654	435.48
LOC_Os06g05250	123.735	216.392	409.168	426.072	260.705	254.001	162.091	210.042	355.745	314.115	231.777	248.166	105.162
LOC_Os03g25940	1764.14	2417.37	2378.11	2517.21	1550.45	871.079	1969.86	2371.05	2030.9	2140.42	1220.09	1264.24	1795.22
LOC_Os11g20790	819.09	1037.26	1090.15	1001.89	1064.15	636.069	897.233	895.886	1190.91	1175.59	1076.27	855.42	666.685
LOC_Os03g38000	1525.27	1892.76	2354.01	2346.13	1881.08	1662.76	1881.08	1740.35	2697.91	2634.21	1952.13	1846.51	1196.6
LOC_Os03g60939	441.339	363.293	341.52	430.887	439.812	509.945	482.228	395.988	422.536	400.705	487.972	539.243	456.833
LOC_Os04g27860	375.948	426.926	630.25	712.209	575.551	400.782	512.731	456.705	693.399	770.747	539.371	540.045	276.346
LOC_Os08g42390	37.4834	28.2568	23.2076	32.4616	36.7342	43.9673	38.6592	17.1876	22.9283	26.7937	50.9905	63.3811	41.5286
LOC_Os11g34350	1259.33	1198.74	1326.63	1206.94	1325.87	1755.05	1183.91	1018.91	1233.78	1264.47	1333.63	1548.68	1048.57
LOC_Os01g55780	1197.9	1119.32	958.799	896.219	1542.44	1353.75	1125.9	1165.64	1013.75	1175.08	1435.57	1540.44	1155.06
LOC_Os05g41440	728.859	1075.3	1226.64	966.82	771.942	242.125	910.549	1508.94	1524.55	1252.58	751.327	730.642	848.012
LOC_Os01g02720	212.9	182.195	231.939	249.26	258.855	386.834	253.06	223.705	211.741	217.032	272.69	301.469	218.777
LOC_Os04g58410	398.649	306.795	447.09	781.771	526.936	447.09	362.243	235.397	362.665	635.071	647.06	468.342	389.244
LOC_Os05g06360	156.547	149.706	125.058	130.596	171.82	180.291	149.706	148.243	138.565	133.094	183.244	179.87	166.815
LOC_Os01g72340	567.138	409.638	479.438	652.289	1118.54	1485.57	678.32	364.768	449.09	597.401	913.705	959.923	622.612
LOC_Os09g38510	204.283	140.19	139.387	130.78	170.397	314.513	182.106	170.204	171.37	178.09	177.452	232.933	196.495
LOC_Os01g39260	667.671	998.855	1395.43	1150.55	799.721	965.156	663.046	908.51	1345.62	1157.54	785.601	770.79	642.791
LOC_Os06g41660	61.363	75.1075	72.0283	75.1075	96.0112	113.082	58.2718	74.7188	75.992	63.1869	79.1319	98.2001	69.3276
LOC_Os04g39160	144.656	119.415	142.838	222.789	191.09	203.013	163.049	141.394	159.713	174.958	193.563	182.427	138.925
LOC_Os06g43270	15.1895	13.1381	16.0438	14.1274	18.9791	23.8667	14.7877	15.1895	12.3381	14.4978	14.7161	19.916	14.9934
LOC_Os02g35060	27.037	24.5398	35.8473	43.1004	25.226	25.8969	27.0141	26.3565	47.6486	32.2714	24.8938	27.6736	23.5436
LOC_Os07g01030	3978.38	2200.16	2131.3	1431.48	2081.07	2305.01	2754.87	1940.04	1647.8	1193.21	1941.83	2176.85	4043.22
LOC_Os09g22450	562.07	447.169	445.472	427.705	460.628	688.914	595.052	437.859	457.536	389.811	570.338	579.158	608.699
LOC_Os11g44260	10.4731	10.4375	10.7912	12.3865	10.6231	10.5059	10.6692	11.0691	11.2367	12.5225	10.4342	10.0745	11.5006
LOC_Os06g07210	128.973	112.183	213.006	355.473	253.158	118.87	185.938	121.921	169.666	311.071	253.685	157.628	62.2943
LOC_Os08g31800	58.6675	54.328	47.2164	72.684	63.8763	123.721	64.1994	57.826	53.8602	70.9817	80.0051	95.5137	67.0231
LOC_Os04g57500	1099.55	957.278	1313.89	1504.72	815.777	882.882	932.32	818.168	1308.17	1601.72	1057.56	1122.19	1160.62
LOC_Os01g54560	769.883	512.712	518.517	391.859	552.01	761.878	769.504	434.105	500.742	421.735	618.648	686.566	959.728
LOC_Os04g58580	129.495	160.559	192.009	183.228	198.114	173.635	155.628	140.242	228.326	225.227	194.14	145.557	134.083
LOC_Os06g09570	1808.5	1336.6	1499.62	1515.64	1761.76	3596.1	1760.46	1232.02	1353.72	1516.28	1659.93	2402.86	1686.81
LOC_Os08g36320	1719.77	2024.58	1521.58	1254.69	1162.43	1040.77	1615.06	2701.57	1570.51	1160.66	1026.52	1292.6	1974.09
LOC_Os06g08770	181.012	266.023	339.234	407.88	269.197	311.551	249.384	286.33	390.378	394.363	287.966	287.966	174.509
LOC_Os04g54840	168.589	210.883	318.72	394.397	305.302	238.767	259.929	271.551	366.452	348.267	243.761	243.709	135.73
LOC_Os10g40550	90.2961	158.936	81.8725	62.1091	65.0273	50.6762	104.375	172.578	112.474	87.6996	60.8884	95.0127	128.747
LOC_Os09g21740	754.608	554.55	376.889	334.68	372.688	481.67	639.82	474.434	435.666	334.784	564.426	466.98	678.059
LOC_Os09g24250	563.388	422.397	398.049	408.123	449.523	790.408	496.355	388.936	412.449	392.254	565.097	639.068	591.705
LOC_Os08g39960	591.117	394.684	367.334	332.554	458.636	624.728	492.551	417.287	385.714	398.657	659.513	639.053	672.397
LOC_Os08g37600	699.244	746.628	912.409	1114.45	887.602	566.716	735.551	673.092	801.519	1164.26	1054.71	651.896	617.724
LOC_Os01g25484	6899.27	4332.06	4752.15	4657.39	3393.8	8599.69	6000.63	5681.17	4000.94	4085.4	4513.52	6765.86	7891.04
LOC_Os11g44560	66.1987	65.139	77.2553	79.7569	89.3394	180.692	63.1443	68.3164	52.8631	76.6301	112.276	114.347	76.4682
LOC_Os09g25040	16.7074	15.2972	14.0326	14.0326	12.7587	12.76	16.2598	14.6097	12.5381	14.4294	14.0326	11.5848	17.5833
LOC_Os03g16210	348.381	349.349	458.595	600.982	402.798	331.09	307.976	270.529	391.812	580.741	525.14	352.384	360.443
LOC_Os02g56980	345.166	385.116	459.178	429.087	383.628	335.78	284.188	379.243	414.435	385.116	467.777	399.246	315.166
LOC_Os01g09510	1555.57	1788.32	2565.47	2508.74	1710.01	915.628	1875.32	1569.43	2446.41	2515.63	1453.96	1315.45	743.081
LOC_Os02g55180	99.9965	130.55	134.789	173.843	157.176	126.655	113.243	127.799	150.865	137.536	162.813	133.943	102.831
LOC_Os01g69080	3974.89	2656.32	1825.59	1258.18	2173.11	1875.63	3402.58	2180.93	1408.16	1335.32	2842.43	2037.08	3658.94
LOC_Os11g17014	24.5175	18.8365	23.1508	24.5175	24.5175	40.8984	28.5413	20.1134	17.2629	24.5175	24.5175	33.4544	31.106
LOC_Os05g45300	201.589	213.04	178.232	191.886	204.984	294.128	230.705	193.32	218.444	209.345	242.027	273.846	213.04
LOC_Os04g42270	2149.05	2380.09	3322.01	3650.55	2690.18	2451.87	2808.15	2521.2	3505.3	3787.19	2628.81	2725.62	1725.23
LOC_Os06g03830	207.024	87.9749	86.8594	156.537	211.744	420.936	127.852	65.5805	79.3847	68.3943	446.857	378.703	150.194
LOC_Os02g37654	504.936	344.834	168.073	94.1145	72.0436	67.1768	376.899	321.25	150.418	90.8788	295.09	110.044	373.641
LOC_Os11g38020	921.621	791.924	1018.04	1413.99	1411.17	1103.2	756.784	739.484	716.248	1079.51	1254.4	982.628	943.039
LOC_Os09g08130	14.7503	23.3643	21.198	31.7073	35.9655	76.0053	11.8087	14.0818	17.844	19.064	58.3393	51.0404	15.1665
LOC_Os08g43120	16.4585	120.608	87.7512	34.6275	97.3047	389.562	59.8126	110.833	48.6578	135.782	25.3311	246.392	131.109
LOC_Os03g48560	25.0935	26.9117	25.5355	25.4122	23.0568	15.0098	23.0568	23.0568	21.9066	21.5803	23.0568	17.3385	23.7519
LOC_Os03g31090	2439.4	2426.79	3460.59	3560.5	3328.81	2869.03	2800.35	2344.8	3398.69	3671.56	3060.64	3005.01	1865.44
LOC_Os01g04120	52.485	45.7313	44.0911	56.0732	60.9173	88.8002	45.9121	31.4297	35.2165	39.8595	60.5419	73.6604	53.327
LOC_Os08g41790	1175.03	747.067	970.648	1022.7	1099.65	1517.69	1050.9	774.051	860.981	906.607	1242.36	1320.3	1109.87
LOC_Os08g36010	69.7977	45.1087	34.0533	27.161	41.0009	30.441	77.8361	48.1882	46.3589	36.2469	38.346	41.3395	52.9895
LOC_Os02g01560	2340.54	2793.66	3999.26	4086.1	3131.23	2444.02	2977.37	2442.66	3557.7	3964.5	2476.36	2299.01	1670.98
LOC_Os11g26850	3411.62	5581.82	5688.03	5522.55	4643.88	1316.1	5139.25	6793.71	6804.01	5582.12	3770.82	3324	4343.06
LOC_Os03g58300	219.474	1049.01	1635.8	724.417	234.468	602.988	479.28	641.986	1128.23	529.102	460.185	559.068	412.956
LOC_Os02g48560	7468.08	5837.44	5103.51	3257.76	3188.09	1612.26	7094.15	4594.13	3921.97	3438.3	4277.09	2673.22	6818.42
LOC_Os02g36840	19.5909	21.8827	21.9963	21.9037	19.7224	34.1188	24.2304	23.6994	16.5546	20.2894	25.1943	32.1211	17.801
LOC_Os10g30580	1929.76	1916.63	1531.14	1579.71	2032.74	2474.09	2262.66	2093.79	1908.83	1587.41	1696.53	2097.73	1991.34
LOC_Os02g47310	2118.58	2500.38	2456.72	2305.64	2390.07	1519.92	2166.57	2499.53	2783.55	2264.85	2114.39	1825.77	2190.47
LOC_Os02g31940	8.96288	9.175	10.3546	8.70258	9.85029	11.6563	9.47871	9.51006	8.96288	10.0877	9.52516	11.6815	9.52516
LOC_Os11g38000	209.503	220.934	240.338	232.66	253.474	299.287	192.284	227.574	221.551	217.254	217.407	281.107	212.977
LOC_Os04g35280	470.756	507.068	349.111	200.624	221.325	348.988	343.243	406.668	315.454	214.474	325.553	324.86	455.983
LOC_Os01g01060	634.657	673.291	1087.69	1072.96	939.705	670.018	885.434	840.058	1121.94	1221.18	990.892	850.969	507.254
LOC_Os01g47660	1745.91	1909.5	2612.94	2462.16	1870.67	1627.87	2012.17	1662.4	2474.67	2720.87	2383.8	2005.55	1165.13
LOC_Os08g19850	430.948	596.551	795.169	859.766	721.782	734.233	512.46	571.529	657.691	753.281	663.311	563.534	330.743
LOC_Os06g23870	1507.78	1083.62	1278.5	1756.6	2523.9	2758.2	1334.85	1008.27	1059.37	1055.4	2020.34	1911.89	1723.9
LOC_Os03g24020	1561.77	1375.18	1690.33	2323.51	1980.99	751.609	1503.2	1120.35	1392.58	2246.47	2417.21	1176.33	1213.76
LOC_Os10g38890	85.3622	63.1228	63.1551	45.6457	47.1368	126.168	75.1638	67.7144	52.3369	35.5066	67.7144	102.121	99.0896
LOC_Os06g40110	45.3858	59.3683	105.181	161.851	58.0015	56.6574	76.857	75.1409	156.042	145.669	94.3368	84.3631	31.2181
LOC_Os09g33986	1257.32	1613.78	1535.05	1473.21	1385.93	860.832	1417.96	1513.86	1657.04	1533.24	1351.25	1135.9	1049.31
LOC_Os02g53130	14.4046	62.489	33.4057	15.6219	13.6996	14.1573	14.5692	141.438	30.1537	18.6834	11.9634	13.5263	28.9573
LOC_Os04g47420	172.487	232.849	316.077	209.218	180.916	158.101	122.344	245.298	259.013	186.53	164.943	140.796	161.941
LOC_Os06g01304	376.766	269.749	289.897	442.517	461.493	822.204	352.705	270.459	304.653	390.625	533.375	594.742	444.711
LOC_Os04g53850	116.044	64.2398	64.7098	71.6382	75.8332	493.359	46.3168	39.5262	63.0882	59.0253	277.782	264.186	75.9381
LOC_Os11g19240	111.013	121.855	90.7329	87.6283	71.4792	87.6283	101.935	93.6522	85.2451	67.6883	62.8244	87.6283	127.133
LOC_Os01g54370	47.3462	45.1113	41.5063	77.5319	68.0604	29.2766	50.998	50.5893	59.4235	97.4593	77.546	46.393	42.3396
LOC_Os03g57870	57.6316	82.4463	126.878	139.365	87.936	60.4261	95.705	114.135	157.585	165.631	95.705	87.2257	34.0376
LOC_Os04g12499	364.963	628.434	253.835	246.638	290.939	290.939	218.165	558.52	267.628	183.28	335.822	269.776	485.648
LOC_Os09g14410	168.32	140.234	125.634	152.51	183.667	351.551	130.593	123.782	141.316	120.492	214.195	232.676	187.138
LOC_Os05g45200	13.5822	21.0157	19.1889	13.2929	11.2879	13.2929	13.2929	15.1609	18.0847	12.476	12.1234	11.1406	14.2408
LOC_Os11g31640	347.009	415.927	518.881	577.156	492.551	665.041	383.993	446.521	564.397	538.392	522.939	578.462	369.727
LOC_Os05g01470	2568.93	3342.61	1607.81	844.522	1726.71	2293.74	2166.25	2916.67	1505.19	754.588	1557.46	1765.79	3131.01
LOC_Os07g33850	86.0865	103.417	132.255	138.104	137.47	156.551	101.104	102.528	142.893	126.143	168.782	133.415	108.021
LOC_Os03g27260	1473.8	1778.01	2283.69	2263.73	1749.09	1583.2	1771.71	1553.29	2296.37	2422.7	1646.48	1685.47	1020.32
LOC_Os12g32790	48.3458	32.4237	26.9198	41.0009	40.0843	86.9123	45.1444	27.7678	32.5221	35.0928	49.4277	61.742	55.3926
LOC_Os11g03400	927.515	850.822	1155.73	1282.03	1266.2	1165.32	1100.56	923.999	1136.63	1449.32	1179.54	1214.68	977.411
LOC_Os03g18590	232.791	283.08	254.389	252.448	251.384	80.9425	322.859	258.936	262.471	257.566	212.515	160.331	238.061
LOC_Os03g55930	1607.58	1314.89	1544.23	1937.25	2015.11	913.986	1543.68	1229.48	1358.91	2035.91	2327.5	1166.05	1390.86
LOC_Os08g07840	29.6318	33.0653	99.1794	145.102	72.194	94.806	48.186	48.5709	110.034	131.638	83.7187	89.2479	28.4567
LOC_Os10g41790	42.9011	86.7752	135.782	99.8915	62.9733	82.9499	55.2333	78.0137	118.782	107.434	101.125	65.0223	42.8949
LOC_Os11g06750	2451.48	2901.16	4386.65	4540.3	3603.62	3447.7	3266.27	3000.66	4054.62	4624.2	3273.15	3292.46	1931.67
LOC_Os05g02990	3060.71	2757.21	2940.47	2611.28	3232.2	4435.74	2961.45	2542.09	2740.7	3004.02	4325.31	3925.98	2838.9
LOC_Os05g01990	57.6905	56.1219	66.8736	66.8736	85.4203	99.4792	64.2864	57.6708	58.9732	62.6772	78.6178	83.5062	73.3757
LOC_Os02g50240	2200.59	3723.43	1919.17	1902.14	1835.99	940.109	2969.77	4578.06	2785.79	2111.24	1388.08	1888.92	2954.63
LOC_Os02g17940	147.166	173.866	187.998	264.346	264.143	234.226	197.782	150.833	186.448	245.534	366.964	200.354	151.79
LOC_Os02g47020	11036.6	10010.3	8552.31	7572.32	7823.4	7227.78	9550.07	9490.97	8424.42	7108.01	8215.31	8024.63	11799.1
LOC_Os11g04860	60.641	41.8728	72.3363	58.6321	98.4068	157.715	51.5271	34.5312	60.0446	70.056	127.064	103.799	70.2754
LOC_Os11g42200	11.2946	11.2946	9.49978	11.1655	11.2092	15.6716	10.089	11.7701	10.3814	11.2946	12.0774	17.6614	13.9552
LOC_Os10g33800	5468.01	6422.38	6639.2	6238.74	5454.94	5295.34	6179.67	6588.74	7475.79	6154.39	4538.99	5274.79	4999.4
LOC_Os04g32020	2307.71	2190.67	1998.99	2357.19	2753.39	3369.22	2472.29	2143.79	2001.03	2037.55	2565.35	2704.53	2451.28
LOC_Os04g53830	47.6936	42.8397	29.5129	31.4687	47.3758	175.126	42.7695	33.269	29.9846	21.5803	48.9125	87.6188	40.2584
LOC_Os05g27940	1482.41	1604.26	2449.73	2781.4	1992.13	2002.4	1963.73	1587.89	2460.2	2752.12	2316.67	2116.09	1238.02
LOC_Os02g54510	122.954	139.198	124.439	122.591	109.591	120.511	115.569	161.628	124.771	100.709	108.096	112.467	108.772
LOC_Os03g11120	367.051	379.547	501.222	610.304	426.311	380.568	277.611	284.114	352.989	482.936	523.135	334.551	291.09
LOC_Os10g38700	2954.9	3922.21	2455.72	807.783	1359.27	2734.17	2315.85	3312.09	2201.82	809.779	2038.29	2524.43	3019.6
LOC_Os06g05910	82.5679	98.6884	98.3918	104.346	114.041	140.977	91.4223	99.7723	114.72	100.446	84.8593	164.344	79.82
LOC_Os06g15910	36.8942	57.5973	40.3791	38.4906	38.1275	30.3951	46.0143	61.7016	46.0734	36.454	38.5742	32.4039	48.1405
LOC_Os02g26650	1131.95	1364.63	1422.86	1536.53	1475.44	1319.01	1223.82	1188.51	1567.39	1485.93	1377.1	1339.4	993.982
LOC_Os02g19510	797.744	801.681	740.09	774.258	962.955	829.384	853.651	755.962	767.968	826.168	934.322	875.956	731.068
LOC_Os07g49300	124.965	104.474	88.7052	124.481	170.023	202.528	111.166	100.363	84.525	95.7819	155.119	141.175	139.195
LOC_Os10g37280	716.124	633.142	562.474	594.596	624.889	784.806	658.497	646.557	615.611	537.243	655.272	669.782	737.709
LOC_Os01g48800	52.3094	35.4668	23.3392	15.717	21.1823	23.8776	74.9505	66.5121	31.8352	24.5681	21.0455	24.8624	52.5183
LOC_Os06g37610	1534.51	1200.62	1763.91	1702.23	1852.94	1642.42	1452.18	1190.81	1526.14	1779.28	2323.17	1545.55	1412.86
LOC_Os01g05670	1304.52	1891.27	1764.71	1637.15	1396.46	935.083	1855.51	1829.3	2145.23	1863.94	1213.37	1149.34	1629.43
LOC_Os07g46846	246.165	137.335	181.151	149.057	121.243	345.563	214.259	125.419	158.936	139.628	291.341	418.889	256.917
LOC_Os04g29770	451.967	125.882	136.628	253.859	399.987	916.707	316.359	102.862	122.031	121.294	395.995	552.793	490.782
LOC_Os10g34750	152.874	192.164	309.166	392.551	261.782	222.374	198.601	167.015	259.208	285.953	226.158	174.323	143.443
LOC_Os05g49030	1485.67	1792.61	2684.24	2409.47	2104.55	1536.47	1998.44	1970.61	2891.79	2817.36	2104.52	1966.35	1039.53
LOC_Os08g01920	262.989	266.32	224.294	264.886	277.491	466.183	252.594	264.886	209.21	193.003	264.886	352.529	253.098
LOC_Os10g41470	973.693	1307.75	1815.44	1402.97	1304.35	1170.63	1222.42	1226.81	1613.2	1821.36	1363.58	1236.01	745.841
LOC_Os11g11340	21.3397	33.2524	62.7008	80.0427	55.9433	57.2758	27.399	39.5732	91.9808	71.3451	48.431	47.2129	16.3927
LOC_Os02g32520	350.048	325.474	232.09	366.772	356.869	784.705	510.426	468.388	256.755	281.437	460.52	714.856	355.951
LOC_Os10g30550	92.7644	70.8029	92.447	134.178	127.223	127.595	75.9381	65.2658	76.2458	92.7644	133.931	93.7006	69.289
LOC_Os05g43770	77.7372	76.6927	94.3973	136.92	104.295	156.779	85.8592	70.1203	103.243	139.528	169.936	148.705	55.765
LOC_Os03g29460	2686.85	2770.14	3842.78	3697.08	2973.86	2949.7	2968.72	2819.25	3589.25	3801.45	3357.18	3081.63	2114.77
LOC_Os03g38970	297.659	262.33	301.054	346.551	359.755	501.342	307.136	242.538	247.896	319.397	394.877	400.264	345.753
LOC_Os05g44922	101.016	138.756	206.45	169.272	122.474	102.494	131.023	143.804	240.399	204.134	158.006	144.859	79.492
LOC_Os03g20170	393.509	341.166	248.667	271.016	296.551	350.282	358.243	316.543	306.156	294.048	376.042	398.928	411.725
LOC_Os07g08660	1156.26	1293.67	1812.62	2012.35	1463.95	1135.7	1519.64	1384.27	1995.56	2173.89	1363.73	1434.83	813.475
LOC_Os10g31820	585.776	706.182	705.9	913.404	782.784	695.055	604.986	641.929	736.32	809.628	687.976	581.484	653.216
LOC_Os12g33240	353.013	281.859	407.545	416.663	392.201	410.805	394.744	285.466	441.724	483.336	465.062	496.929	339.408
LOC_Os05g09440	86.8181	63.2454	37.5587	35.4226	28.0221	28.9479	65.5255	107.32	53.829	36.5444	40.4807	48.5182	88.8069
LOC_Os03g09930	544.091	1320.79	1214.2	925.09	532.579	441.31	665.827	2377.06	1577.87	1243.3	404.82	368.17	641.578
LOC_Os02g19150	577.445	649.767	1292.56	1637.42	788.098	947.936	569.474	694.963	1193.04	1203.09	1128.09	916.22	631.184
LOC_Os10g30610	123.474	90.611	84.6387	116.087	147.474	298.705	132.739	70.0236	70.8462	100.972	242.356	214.944	130.716
LOC_Os06g13020	13.7606	27.7006	43.0303	78.7857	32.9891	27.7786	26.8566	22.0983	33.0347	53.0922	40.038	24.4188	12.9977
LOC_Os03g14530	451.267	577.29	807.289	729.389	524.987	187.708	680.497	601.465	916.483	912.063	544.628	417.386	311.433
LOC_Os03g07340	137.724	163.702	209.159	310.794	176.736	101.269	139.397	156.836	210.71	256.746	253.659	163.449	158.873
LOC_Os01g73880	1072.96	1329.17	1345.35	1517.82	1369.72	1000.28	1249.94	1430.64	1561.72	1633.11	1166.05	1165.4	1003.28
LOC_Os05g14194	619.359	546.413	811.653	842.061	614.09	620.859	425.179	429.318	610.09	804.628	800.919	564.481	507.166
LOC_Os05g41640	8728.76	8994.86	9951.37	10426.3	8433.86	5163.89	7386.1	8724.24	8583.71	10027.5	10505.2	6503.94	8346.01
LOC_Os03g32470	220.215	395.558	692.991	463.677	411.192	9.07792	405.365	795.61	875.723	683.782	488.213	186.075	265.398
LOC_Os02g38480	647.82	537.024	513.014	598.763	749.029	761.619	638.794	590.013	430.106	466.788	626.971	616.185	669.194
LOC_Os03g16890	225.051	219.679	254.215	291.551	270.939	254.873	257.147	217.224	254.873	252.033	281.243	269.158	244.081
LOC_Os01g72800	711.63	710.928	968.319	1236.65	986.628	573.822	542.688	529.571	638.446	1001.95	1045.05	623.957	605.959
LOC_Os06g10770	420.17	574.3	495.74	415.725	322.195	295.802	399.622	474.288	447.356	481.166	493.549	359.639	357.297
LOC_Os03g03820	1031.59	830.777	942.474	838.884	1114.35	1308.32	979.726	836.993	1056.32	1008.86	1379.94	1386.49	987.551
LOC_Os04g48060	89.2802	74.2452	113.735	161.875	146.32	114.388	129.628	104.209	126.898	196.497	188.127	128.657	84.1579
LOC_Os02g40730	25.6548	45.4312	41.9814	20.156	18.2054	15.4618	39.8222	46.5504	61.6359	28.5536	18.3406	21.2342	18.7841
LOC_Os12g33090	53.308	35.5294	29.6468	41.8294	44.7544	60.9676	66.4772	35.2674	36.7758	46.1433	49.1634	58.5007	71.4792
LOC_Os09g17870	74.2811	96.1698	97.2435	109.188	92.6056	92.2723	62.0369	101.597	124.63	99.1827	105.698	110.772	64.6027
LOC_Os02g12794	1565.6	1537.43	2168.09	2283.27	2508.66	2615.11	1832.31	1640.24	2084.28	2540.46	1968.03	2180.88	1382.49
LOC_Os04g24140	542.555	173.553	199.286	288.179	316.439	596.389	413.187	141.446	172.011	280.01	476.118	526.936	684.195
LOC_Os09g29420	98.5785	129.355	173.998	238.483	147.624	149.809	125.948	149.809	190.866	180.087	157.936	139.215	127.462
LOC_Os05g46030	174.293	113.738	119.256	126.718	176.891	215.34	181.939	105.473	72.8225	66.6664	124.864	136.782	185.482
LOC_Os06g44170	235.131	91.3205	109.551	111.722	153.374	357.405	153.705	64.2615	87.8552	123.287	319.32	365.828	204.51
LOC_Os10g13700	10.7883	11.3667	8.4377	8.94494	9.22335	123.005	10.2439	10.5553	8.53484	9.4229	10.0125	45.2761	13.7251
LOC_Os05g45220	205.281	179.713	273.225	332.363	272.474	285.824	213.414	204.105	300.392	392.859	376.859	350.551	163.859
LOC_Os10g42800	38.7249	69.9576	32.6706	33.7938	25.0952	21.1818	39.2011	46.7661	32.7545	29.4627	32.9348	24.9499	33.7938
LOC_Os01g12540	241.823	278.32	392.705	499.349	352.144	505.608	274.104	281.282	362.526	411.857	437.257	399.85	248.871
LOC_Os02g26700	4716.03	1753.55	2503.72	1700.94	2975.05	3404.97	3701.23	1423.9	1251.14	1910.01	5294.33	3806.3	3453.24
LOC_Os05g49290	722.275	808.437	749.162	730.798	697.61	433.356	757.419	882.423	842.292	829.635	628.821	591.32	871.066
LOC_Os03g03650	60.487	72.5946	90.5168	99.9239	100.167	56.9012	81.996	85.2129	100.966	112.034	95.6197	71.2784	43.8342
LOC_Os07g37760	80.5561	69.2579	65.9481	94.9492	83.2924	135.32	78.2809	82.6302	69.1053	66.1788	95.5486	112.487	86.985
LOC_Os05g37434	441.643	402.727	326.166	357.156	367.539	448.166	395.203	389.801	338.777	349.225	451.787	431.307	456.593
LOC_Os02g21660	1255.1	1468.73	2067.37	1820.4	1502.81	1025.74	1545.55	1384.47	1962.89	1918.06	1519.14	1367.25	691.196
LOC_Os08g12740	28.6391	41.0009	54.0426	62.4521	28.3679	41.0009	30.1896	33.0425	49.0916	61.4435	53.2335	44.7115	27.1486
LOC_Os09g29239	836.276	634.217	574.851	594.184	601.792	817.433	790.094	657.798	624.769	507.447	670.106	623.474	778.266
LOC_Os04g51820	114.538	339.397	328.574	32.7521	27.5526	39.4698	195.166	391.38	137.021	20.1877	28.9801	54.7749	115.818
LOC_Os04g53190	490.664	1551.35	1720.11	1278.03	843.248	629.913	682.09	1796.17	1320.79	952.19	947.542	588.166	652.166
LOC_Os05g25880	9.64163	9.55781	11.2419	12.2452	9.55781	7.89556	9.10579	8.13795	10.5263	11.7835	9.55781	9.37663	9.55781
LOC_Os11g36440	354.474	350.367	451.938	629.068	550.859	428.32	297.084	340.932	385.601	478.027	501.572	372.354	401.505
LOC_Os12g15420	780.243	656.933	748.791	844.077	780.243	1351.02	732.158	608.088	745.501	705.873	931.047	1001.4	725.319
LOC_Os07g17970	317.286	247.089	234.159	182.793	145.166	278.851	228.474	273.765	212.926	113.459	133.34	227.628	307.768
LOC_Os04g16720	1193.36	1010.63	1056.39	1562.24	2850.25	2035.23	741.108	779.243	376.443	1308.24	2268.76	1415.9	758.04
LOC_Os07g31540	96.2535	93.7191	78.0163	92.3204	108.796	144.257	113.194	89.112	75.5873	80.3594	93.7191	116.09	97.082
LOC_Os05g28940	778.813	625.551	674.445	744.317	788.013	868.878	744.144	717.848	748.313	726.628	852.991	873.578	757.985
LOC_Os03g22340	2267.67	2720.82	3866.74	3555.5	3049.63	1781.04	3037.09	2615.68	3753.15	4183.69	2898.21	2706.82	1522.16
LOC_Os07g46660	965.42	930.698	1165.28	1215.94	1070.06	1375.26	970.436	921.761	1165.67	1370.83	1371.21	1266.47	940.304
LOC_Os02g22130	1083.63	1033.53	1088.25	1179.04	1321.91	1757.7	1419.57	1145.66	1297.09	1410.92	1396.92	1762.59	1076.68
LOC_Os03g51900	209.32	211.066	327.098	422.368	335.859	465.804	182.367	222.559	295.538	301.409	410.94	370.747	170.125
LOC_Os12g35630	2749.58	2449.35	3196.16	4330.75	3780.3	2099.4	2134.97	1940.54	2238.93	3384.87	3752.53	2055.52	2737.35
LOC_Os05g06770	3418.14	3805.12	4822.36	4672.64	4227.8	3600.64	3816.77	3830.09	4300.24	4799.86	3852	3918.99	2642.68
LOC_Os08g44590	71.877	75.259	68.9762	86.4092	143.958	58.4599	101.551	75.5299	105.959	88.9898	244.143	92.7491	72.5252
LOC_Os02g56000	1368.28	1556.74	1488.45	1597.49	1650.19	1293.51	1283.17	1533.81	1586.21	1597.01	1410.28	1392.26	1343.78
LOC_Os03g58260	135.936	111.899	103.928	97.3693	131.333	186.399	141.304	98.6722	104.617	96.5522	198.64	199.405	150.09
LOC_Os01g33050	954.485	574.578	730.115	720.166	879.436	1221.6	920.265	653.115	754.26	871.973	1030.24	1413.31	862.525
LOC_Os01g44210	3416.57	3570.73	3362.06	3714.12	4300.24	2734.96	3479.61	3504.78	3307.48	3937.47	4469.31	3463.54	3570.73
LOC_Os05g08750	31.4844	17.6877	16.8134	19.8699	15.5677	31.4194	23.0568	21.0733	14.5494	15.2988	23.3497	34.4099	28.4405
LOC_Os08g24750	35.9599	36.711	24.2472	28.5483	28.8222	64.7341	39.6452	32.6289	36.711	39.6214	31.3104	53.2323	52.1453
LOC_Os02g57420	313.955	282.289	327.072	399.399	399.551	469.424	351.84	351.587	354.956	403.762	516.612	498.397	370.263
LOC_Os09g39640	122.243	121.586	83.7741	141.624	152.743	207.859	106.893	124.912	107.427	109.226	174.29	171.673	109.308
LOC_Os01g16940	313.46	225.279	306.294	335.824	352.623	307.049	306.147	266.374	319.658	390.428	373.474	350.176	288.254
LOC_Os02g53790	490.986	664.089	582.864	455.89	409.713	145.859	563.646	573.894	642.384	493.474	291.983	390.741	414.048
LOC_Os06g23114	103.938	139.12	243.859	390.198	222.118	88.4663	165.749	159.925	418.899	460.936	250.897	202.67	169.116
LOC_Os01g70960	726.551	840.27	805.983	837.343	669.293	686.237	763.496	996.166	952.978	917.719	697.979	736.166	778.99
LOC_Os07g32530	115.753	100.874	89.5338	129.821	123.474	173.748	124.782	102.967	108.397	123.474	141.322	144.683	128.013
LOC_Os07g40250	741.977	700.259	663.403	748.984	745.243	1040.61	701.583	643.91	753.412	682.645	875.705	907.7	805.15
LOC_Os06g10200	127.404	112.591	146.628	209.584	190.178	261.287	119.885	143.552	151.286	159.265	184.073	248.166	121.736
LOC_Os03g53750	446.291	369.705	383.235	318.899	377.511	729.084	370.653	322.08	397.053	318.958	459.551	552.705	455.388
LOC_Os12g42876	4768.04	6414.46	5347.79	5002.41	4663.55	1236.4	6557.76	6771.58	6880.47	5049.96	3528.23	2758.16	4991.19
LOC_Os05g12450	270.107	147.72	137.229	332.628	238.09	202.235	292.178	129.916	153.009	281.521	325.936	252.166	346.934
LOC_Os01g08850	75.9175	79.9369	136.878	166	114.397	121.037	94.6583	95.8581	165.488	157.695	128.846	130.654	61.888
LOC_Os12g09000	217.074	237.565	266.705	316.26	247.551	201.936	238.828	226.563	256.206	284.271	289.373	267.927	195.251
LOC_Os06g43570	1114.78	1502.02	1419.46	1290.83	1242.28	686.692	1327.67	1389.19	1611.46	1380.82	1146.74	980.6	870.61
LOC_Os01g14580	155.919	155.023	99.6444	164.803	166.859	333.616	158.246	114.882	118.438	132.157	316.33	299.543	153.692
LOC_Os03g32526	253.397	261.863	380.135	468.52	415.919	443.993	274.41	292.012	355.868	350.245	369.072	344.079	230.659
LOC_Os10g27050	344.629	352.121	305.182	357.243	392.23	434.465	382.606	376.896	336.439	386.815	396.446	440.025	393.879
LOC_Os06g10910	15.6867	15.8794	16.9243	16.1504	13.111	15.106	18.1346	16.9852	16.5219	15.8794	13.1446	13.3196	16.2517
LOC_Os05g07700	3904.92	4702.59	5356.92	5777.64	4434.14	4606.9	4704.52	4645.79	5699.15	5660.24	4071.36	4560.44	3516.73
LOC_Os03g44830	28.3848	41.407	44.3221	40.1112	30.6164	21.2765	37.6605	32.4662	40.9263	38.3888	32.8859	27.3694	21.2418
LOC_Os07g38730	1486.37	2404.46	2186.41	2191.63	1629.49	358.59	2164.92	2185.18	2523.63	2483.4	1215.08	973.003	1335.57
LOC_Os06g01400	649.248	455.943	674.605	879.35	976.413	902.607	530.415	391.343	428.419	587.925	958.736	633.867	600.551
LOC_Os03g32314	1187.54	1699.84	1839.46	1543.24	1512.53	932.358	1389.05	1681.48	2293.58	1832.67	1580.47	1419.18	1327.36
LOC_Os08g35070	57.918	51.0978	62.2648	52.535	44.0054	46.6739	54.9989	57.8116	57.826	52.6832	42.8803	46.393	54.5459
LOC_Os06g51460	154.725	106.208	103.564	140.315	185.517	196.838	113.607	116.643	86.1803	96.8588	140.198	151.712	191.399
LOC_Os05g46480	64.9598	53.1767	38.4372	46.6181	45.8129	578.061	198.48	295.361	43.9329	47.1151	45.4663	440.388	340.338
LOC_Os11g22350	612.619	321.782	230.398	477.489	539.705	633.335	531.205	350.176	222.312	285.313	528.633	452.964	760.332
LOC_Os02g56990	858.07	1115.07	1415.74	1115.58	742.474	619.527	969.329	825.671	1068.32	1153.07	1021.16	911.431	568.435
LOC_Os01g12760	108.346	31.2791	25.5214	22.8255	39.1777	92.4743	114.867	24.0602	21.0977	20.7279	141.529	98.0568	143.923
LOC_Os06g49870	138.377	169.936	229.568	200.859	174.885	217.568	147.166	157.641	230.589	250.158	250.158	221.427	153.265
LOC_Os04g52270	1149.92	1870.4	1612.4	1631.85	1407.44	840.206	1584.82	1972.47	2034.36	1770.56	1170.28	1265.55	1214.78
LOC_Os03g05280	524.277	633.424	438.914	420.863	325.933	373.674	606.546	647.586	467.688	474.387	393.057	452.288	467.782
LOC_Os03g19870	126.677	180.385	226.271	220.296	179.376	209.356	137.844	163.215	203.014	199.453	170.611	171.105	120.819
LOC_Os11g34210	370.367	304.755	449.32	513.981	508.886	277.577	340.628	188.492	283.449	528.975	642.705	304.59	298.037
LOC_Os04g02150	64.6401	78.4827	108.578	121.031	91.3154	116.827	72.922	89.7635	95.0105	94.7434	111.933	98.2817	61.0331
LOC_Os01g51540	71.1676	81.4199	42.4551	52.7731	32.5707	37.5392	121.593	113.443	50.5043	54.924	40.9041	65.0781	94.9883
LOC_Os04g52040	299.786	283.166	230.005	261.06	310.705	346.555	300.738	277.59	200.286	208.335	270.093	285.383	301.534
LOC_Os10g42860	268.064	364.869	399.538	263.15	244.634	119.21	336.463	382.166	421.049	362.62	282.734	256.782	232.21
LOC_Os07g46630	109.531	180.765	248.16	222.799	157.906	77.3396	165.957	303.355	323.159	377.986	105.832	107.98	89.859
LOC_Os08g41720	38.8015	74.7177	121.628	62.4848	23.5851	41.7783	33.71	180.705	147.274	63.3845	20.9068	34.904	85.5526
LOC_Os02g17330	179.595	112.046	131.895	160.556	294.166	284.667	182.628	78.0429	100.571	152.195	512.464	237.552	200.543
LOC_Os01g49010	20.8318	24.4491	30.7769	57.41	34.7429	17.9247	33.4815	33.2007	38.7046	54.3218	37.4249	33.2007	20.5565
LOC_Os08g41270	181.193	190.876	163.949	170.355	155.031	160.103	182.63	200.717	162.343	140.07	146.859	166.551	212.507
LOC_Os02g43194	441.12	401.441	277.397	198.952	272.54	168.705	537.208	316.507	338.794	282.618	365.87	239.27	507.025
LOC_Os08g41730	52.7927	49.6162	41.8728	46.5689	112.397	83.0902	44.0714	53.5428	69.1493	63.1869	76.8592	110.243	61.3451
LOC_Os03g21900	3017.25	2957.62	4216.05	4059.76	3006.99	2308.64	2369.57	2280.47	2952.07	3956.41	3640.15	2325.08	2617.69
LOC_Os10g38292	12084.1	9965.11	10669.5	12720.5	13504.2	12761.8	9964.93	10870.5	8601.8	11189.7	13936.9	13121.6	11650.8
LOC_Os04g35770	105.037	116.237	135.111	126.908	198.126	122.221	144.785	103.133	149.774	174.164	216.348	131.859	97.3699
LOC_Os09g24540	4094.31	3720.59	4621.14	4961.5	4769.5	4268.54	4259.31	4127.82	4889.3	5296.31	5192.06	5075.71	3663.06
LOC_Os03g59310	2513.18	2762.12	3663.16	3522.58	2815.77	2565.54	2912.19	2360.89	3285.78	3516.5	2584.96	2802.65	1926.27
LOC_Os07g18874	93.0528	109.187	56.9776	56.9776	33.9379	43.0505	56.0762	104.629	52.1221	41.3413	32.3944	36.1608	106.895
LOC_Os07g22650	100.013	93.6821	101.849	202.551	168.669	115.558	76.165	85.0349	88.8288	122.336	191.9	118.45	94.9962
LOC_Os10g42710	4773.55	3816.24	3507.99	3647.2	5278.85	8458.15	4207.01	3710.57	3024.15	2842.38	4510.36	6043.21	4755.28
LOC_Os01g49890	622.647	451.351	921.872	769.166	542.338	583.276	490.334	442.895	742.474	998.944	625.285	591.32	629.019
LOC_Os08g02410	1167.08	1549.27	2268.62	1892.32	1626.63	1467.21	1537.12	1438.67	2198.09	2230.55	1617.47	1655.13	918.829
LOC_Os05g48422	222.583	214.857	389.888	316.086	265.881	449.993	226.509	182.771	348.937	320.166	380.736	391.628	153.088
LOC_Os01g70010	147.296	123.827	156.138	158.592	127.403	249.551	144.444	116.09	136.295	128.163	177.528	211.261	165.074
LOC_Os12g43520	785.495	658.44	576.759	518.838	602.782	912.523	684.121	641.427	556.425	490.293	645.013	673.823	815.171
LOC_Os02g53770	1105.32	819.757	1139.07	1770.61	1856.99	1535.37	935.464	636.698	910.25	1198.6	1537.84	1051.47	1057.63
LOC_Os10g37210	230.002	183.574	201.705	256.239	253.469	454.143	242.164	193.1	179.618	231.818	298.53	326.915	262.941
LOC_Os01g25610	146.358	187.467	272.28	211.866	152.002	152.348	178.381	183.397	283.634	255.208	174.619	178.381	98.3302
LOC_Os07g34030	390.859	498.205	480.694	516.344	432.397	260.324	482.631	502.904	591.508	488.989	349.733	365.496	404.468
LOC_Os08g01030	61.8271	81.7827	86.8789	79.6478	76.1335	54.35	62.7804	62.7348	92.5185	68.1542	68.898	56.4522	54.0345
LOC_Os07g13634	80.2446	79.091	53.897	44.477	41.0926	57.1061	57.1061	75.7428	44.7207	51.8852	52.4494	49.7742	69.6207
LOC_Os05g25640	161.837	153.813	105.801	85.3168	84.1372	53.0332	195.166	249.268	128.932	113.47	94.6665	94.0257	178.641
LOC_Os01g54020	223.805	210.494	274.674	321.761	300.09	140.941	182.872	178.371	191.232	322.294	425.859	191.232	173.911
LOC_Os11g03680	37.1081	56.6588	62.2648	73.4212	79.4643	72.9168	53.4629	52.6128	85.1138	94.7819	85.7823	75.6306	33.4844
LOC_Os02g38200	469.281	393.755	331.371	282.391	354.932	410.09	506.777	470.764	405.003	349.904	416.334	524.24	513.093
LOC_Os03g14800	56.5281	55.6037	54.2724	58.7147	78.0145	96.954	58.054	56.259	57.1702	65.3843	50.3682	82.9256	52.2609
LOC_Os02g08520	220.474	286.09	318.166	319.628	288.013	222.245	273.128	342.234	392.673	372.039	264.138	269.459	202.078
LOC_Os01g66000	1119.67	562.225	634.238	1277.4	1651.2	984.154	793.677	466.638	507.616	1024.62	1928.98	1099.02	1300.07
LOC_Os01g23380	286.906	216.988	241.782	329.686	313.564	480.195	290.4	171.912	236.76	257.707	370.093	386.899	282.224
LOC_Os05g03780	983.227	993.143	859.474	878.98	1083.44	1155.86	1110.79	1039	967.874	985.369	1076.82	1115.05	1140.64
LOC_Os02g40450	71.0509	105.4	93.1401	76.2655	40.6653	43.2641	56.8246	124.38	63.5104	60.8966	48.7622	42.269	67.7964
LOC_Os12g41510	21.2179	19.419	19.0089	16.1162	18.628	20.9662	19.419	17.1943	18.3857	20.8127	20.6876	19.2818	17.4408
LOC_Os10g26680	310.837	456.628	285.846	338.147	176.977	242.702	298.142	678.538	334.243	302.869	231.451	286.09	315.025
LOC_Os10g40990	146.09	166.612	165.936	137.42	87.9341	153.344	134.057	211.324	175.519	104.817	92.0584	143.782	156.672
LOC_Os01g01710	3275.85	3898.66	3218.71	2136.58	2702.52	2522.95	2746.47	4039.56	3179.56	1715.81	2139.64	2290.37	4014.77
LOC_Os12g17600	16274.1	15357.7	16112.4	16014.2	15423.4	8536.29	15038.9	14382.2	15423.4	17405.6	17879.4	12388.3	15547.3
LOC_Os03g40194	38.4363	51.0185	48.186	65.6517	67.0568	169.124	35.952	38.9718	63.9842	58.5334	69.1745	94.5323	40.3543
LOC_Os01g01302	1038.47	1195.28	1403.24	1629.4	1484.85	600.796	963.451	1337.77	1251.49	1607.86	1253.11	834.46	1253.15
LOC_Os01g55040	308.154	452.164	423.88	460.628	424.518	471.081	377.803	451.746	456.587	425.938	406.568	392.47	294.864
LOC_Os07g05820	5559.74	4669.06	4723.5	6089.13	8396.2	6026.11	4202.39	4512.08	3898.35	5502.12	7562.86	5951.99	5938.65
LOC_Os05g31160	153.428	114.529	116.911	168.243	226.624	138.264	149.013	128.167	113.077	208.992	349.886	182.819	163.495
LOC_Os02g43690	1228.94	1646.78	1488.68	1245.32	1171.45	826.598	1430.59	1332.19	1534.51	1477.13	1055.94	1107.4	1091.47
LOC_Os09g17680	212.505	150.09	198.053	257.407	249.534	231.251	160.771	118.148	195.011	271.308	413.226	236.782	167.71
LOC_Os10g40070	231.501	204.518	197.861	234.859	244.081	327.773	240.013	205.352	237.957	209.976	336.839	341.819	234.859
LOC_Os08g20400	254.15	234.32	199.984	170.796	154.723	156.816	220.829	232.199	204.013	204.013	180.999	172.514	241.971
LOC_Os05g33240	2499.18	2099.32	1925.36	1808.76	1981.89	2288.22	2501.71	2043.72	2183.05	2150.58	2246.18	2541.15	2515.04
LOC_Os03g02200	351.537	311.222	441.957	520.875	459.195	276.186	420.859	379.243	459.548	514.502	469.658	374.844	320.796
LOC_Os02g48670	228.113	169.936	132.901	113.56	165.164	152.471	269.553	192.835	179.515	175.297	166.473	175.297	224.047
LOC_Os03g04770	182.605	111.325	53.3162	66.3006	49.1634	85.3105	150.098	156.188	58.1426	43.6093	52.6545	110.256	292.313
LOC_Os01g66330	93.0936	125.82	130.755	155.771	130.397	95.8589	106.025	103.821	102.167	132.823	150.695	106.166	96.362
LOC_Os11g44580	80.8767	43.0469	62.5901	111.745	119.014	257.301	74.7869	40.6747	61.8081	76.6301	142.642	144.978	77.4011
LOC_Os01g50080	413.04	604.936	476.311	293.352	257.666	151.696	327.203	1090.36	592.36	268.907	169.471	250.586	411.428
LOC_Os06g44260	67.1534	45.5867	34.0782	30.0279	33.1802	30.9146	44.3905	55.2106	40.7767	33.2155	34.8607	34.5698	63.9459
LOC_Os11g38900	1161.24	1500.38	1688.08	1733.42	1567.47	1735.39	1246.58	1315.11	1600.26	1560.35	1429.86	1412.34	1101.27
LOC_Os12g35570	594.979	567.706	699.912	741.64	710.5	807.632	564.345	550.668	622.128	758.96	846.72	795.959	423.44
LOC_Os02g34560	377.787	579.871	629.237	440.574	456.117	237.454	486.397	519.456	733.873	563.029	405.088	442.778	383.696
LOC_Os02g32760	175.09	226.612	270.16	257.243	154.49	48.3039	253.09	305.705	309.905	297.64	132.009	137.844	96.1678
LOC_Os11g26160	181.267	166.579	227.474	374.474	253.613	194.305	183.185	122.084	166.111	271.815	297.561	185.566	175.213
LOC_Os08g43040	187.445	266.66	319.936	386.31	230.252	196.843	268.533	248.265	310.55	309.454	207.56	196.133	175.09
LOC_Os05g35570	160.718	193.066	183.035	147.412	131.381	70.1932	204.885	187.734	237.571	175.013	84.7252	109.717	134.271
LOC_Os03g31430	12.8108	12.6417	14.7718	90.9288	36.0149	17.7793	13.4785	38.3651	24.6724	87.7943	12.6694	63.4025	12.7735
LOC_Os05g40990	181.461	119.392	136.628	118.326	192.067	199.705	175.997	118.755	153.802	151.597	277.013	230.005	196.363
LOC_Os09g39910	333.449	360.497	249.939	331.448	289.073	630.393	379.324	359.018	262.243	327.699	305.013	459.279	316.781
LOC_Os09g27210	453.309	565.401	544.759	495.9	527.932	442.064	436.536	456.637	541.343	539.737	557.064	462.859	454.968
LOC_Os09g39580	36.0082	34.197	38.1969	46.7657	36.0059	32.5914	33.6745	36.965	46.7608	52.3141	43.9654	30.7498	30.7458
LOC_Os01g52160	134.841	150.085	125.832	268.463	197.544	44.0843	175.91	178.911	147.999	420.859	186.521	112.856	65.8712
LOC_Os05g38170	448.969	514.747	738.521	702.457	580.566	139.249	441.346	561.015	592.125	714.458	806.006	298.332	317.336
LOC_Os01g07850	18.0599	18.9085	17.7708	16.5712	17.5212	33.6963	19.3003	20.1534	20.9469	19.3003	15.8339	24.8569	21.2472
LOC_Os09g32820	628.637	601.602	485.606	354.595	444.628	333.67	589.859	499.792	492.621	319.707	384.251	419.972	735.889
LOC_Os05g19630	22.3182	37.1009	49.3347	45.8138	37.1009	48.0245	28.0464	29.3677	42.1226	42.613	37.1009	36.4725	24.1502
LOC_Os05g06750	243.7	294.782	259.154	237.331	223.629	204.179	262.905	280.895	321.202	289.861	247.211	234.842	233
LOC_Os11g04210	416.885	482.034	354.551	240.835	259.389	172.325	487.243	579.1	410.302	318.112	289.424	310.226	582.482
LOC_Os01g59990	1588.89	1900.5	2511.55	2568.04	1868.62	1309.71	2083.58	1807.14	2539.99	2729.97	1894.78	1882.92	1093.67
LOC_Os03g31070	127.92	147.838	147.474	183.348	203.18	206.616	125.867	140.243	138.766	104.682	202.535	189.055	126.975
LOC_Os06g42000	641.799	783.432	1150.51	1293.59	891.599	531.551	903.098	1080.15	1423.74	1626.93	850.973	887.066	622.494
LOC_Os10g01060	142.289	112.99	153.177	234.143	200.728	317.992	140.397	101.769	145.45	167.071	245.667	239.313	164.828
LOC_Os01g51890	631.744	599.674	842.065	2488.83	827.084	1239.61	504.354	585.627	787.859	1581.08	737.78	1160.17	865.112
LOC_Os01g51320	53.1767	56.9931	53.4849	44.8952	43.5037	50.5556	52.7291	54.2176	51.0701	51.0701	49.1693	49.3913	56.0886
LOC_Os03g20100	2771.09	2368.32	2629.02	2886.12	3423.06	1694.62	2243.11	2197.78	2107.67	2787.32	3759.16	1975.85	2652.36
LOC_Os08g37950	433.495	259.259	305.051	484.158	502.31	432.782	398.384	314.562	300.24	360.273	458.498	406.582	392.617
LOC_Os04g59494	1249.73	1303.15	1478.18	1564.87	1778.05	861.379	1329.45	1068.86	1325.28	1952.46	2024.32	1102.24	1080.17
LOC_Os03g11660	156.217	119.238	146.628	168.747	178.222	177.452	135.844	141.013	169.615	157.472	214.002	185.506	141.997
LOC_Os09g09510	36.1151	22.699	29.7989	58.5091	56.6797	165.069	25.2856	21.7879	28.6376	37.1783	135.24	108.804	46.4647
LOC_Os04g33660	479.314	591.759	399.819	275.625	276.027	190.348	412.195	587.9	412.548	329.922	356.273	288.013	539.188
LOC_Os06g49380	10.3278	10.3798	9.82084	11.1976	12.1537	10.1013	10.9911	9.8853	9.86043	11.5893	11.54	10.8449	10.0571
LOC_Os02g38020	4668.35	4865.58	2648.91	1598.05	3176.36	2322.37	3644.45	4420.57	2379.04	1375.5	3388.51	2941.93	5207.44
LOC_Os05g07720	14.6996	21.2123	16.6465	16.8554	16.663	17.1106	17.102	30.7921	17.102	18.1441	16.3233	17.3695	17.102
LOC_Os03g45170	446.35	392.013	305.016	203.595	242.69	343.961	376.118	333.611	314.35	191.738	372.519	302.013	395.209
LOC_Os07g10660	433.17	433.64	989.641	765.075	561.841	568.442	451.83	458.955	819.782	859.681	712.947	636.536	215.163
LOC_Os02g39290	108.332	110.652	119.735	125.18	130.329	195.936	120.565	122.317	130.554	142.994	166.988	164.875	107.397
LOC_Os05g01700	187.104	267.808	247.27	232.001	167.786	97.6147	238.504	246.604	239.09	199.599	182.463	159.558	171.742
LOC_Os05g26890	318.91	393.222	451.087	611.166	394.26	249.234	315.697	370.908	401.465	436.805	422.644	298.678	279.459
LOC_Os01g57930	47.7874	80.7653	90.3573	118.426	130.616	108.049	71.6744	98.2434	116.27	96.7432	110.051	85.4539	46.6851
LOC_Os03g02710	285.403	439.143	416.09	463.975	276.511	185.397	416.09	642.919	606.243	466.486	237.274	377.043	443.421
LOC_Os06g08280	88.9262	85.9625	102.098	196.477	92.3204	57.5879	75.0857	89.6078	110.173	125.96	97.8827	73.1953	62.1779
LOC_Os01g71010	358.057	395.048	332.067	317.013	423.563	717.304	453.12	431.042	360.973	358.625	415.974	549.391	472.955
LOC_Os01g56620	13.9967	15.1157	23.1121	37.7961	19.8884	14.2729	14.8425	18.5847	19.2531	26.892	25.3124	18.5847	15.4315
LOC_Os01g55890	570.185	404.604	452.853	463.426	546.057	640.128	478.411	371.901	439.804	410.152	562.388	549.902	646.628
LOC_Os09g32532	1350.63	1253.01	2327.42	1976.95	1401.75	1100.48	1530.55	1208.88	1921.21	2261.99	1819.91	1571.71	1078.19
LOC_Os07g32010	1195.51	968.758	622.246	820.055	766.62	1409.52	1217.87	1026.79	800.822	897.754	1329.7	1666.27	1106.88
LOC_Os02g45110	420.556	453.963	555.706	665.563	616.628	789.105	452.397	434.973	569.986	599.632	607.438	575.301	395.937
LOC_Os01g04250	10.5248	10.8871	10.8871	15.6016	11.1639	10.1684	9.71999	9.90317	10.8871	12.3111	11.0541	10.3007	9.34532
LOC_Os03g04980	843.782	635.211	648.907	629.404	791.345	1115.9	825.944	668.93	759.767	773.678	976.87	1087.17	924.757
LOC_Os06g35730	394.966	472.325	754.363	732.903	486.872	405.877	555.474	471.572	723.628	785.055	663.891	623.085	296.293
LOC_Os04g42380	1839.09	1180.39	1585.24	1801.08	1761.39	2562.24	2047.8	1129.11	1537.57	1839.09	2282.87	2749.17	1950.91
LOC_Os03g63500	619.359	489.838	358.176	507.192	516.626	741.751	541.628	516.626	405.003	431.294	498.386	543.525	596.859
LOC_Os02g47670	350.488	264.397	190.474	150.311	208.871	540.624	307.798	287.158	207.536	142.699	262.071	345.586	389.676
LOC_Os07g49400	92.3204	217.279	138.633	266.917	72.3868	142.334	90.283	220.551	178.705	275.35	77.7067	121.166	69.2271
LOC_Os11g05394	172.793	115.226	133.782	112.059	123.962	365.551	153.277	102.966	119.402	96.2933	144.914	197.396	175.09
LOC_Os02g35310	49.7298	54.7425	66.165	123.352	96.3456	47.3643	68.9343	79.0456	119.092	113.331	125.053	64.4519	46.6354
LOC_Os03g06200	690.607	829.123	987.428	1034.72	803.32	387.281	861.18	1083.63	1366.3	1184.84	807.742	739.786	587.403
LOC_Os11g21990	4413.33	4296.98	3778.12	3808.22	4369.01	4452.71	4626.42	4143.49	4269.67	3886.28	4031.47	4533.15	4368.55
LOC_Os04g40540	174.841	154.551	147.828	195.783	183.987	197.141	167.243	144.605	154.551	177.201	173.055	195.936	177.332
LOC_Os01g53570	13.9668	16.7591	13.6697	11.1153	10.868	10.7107	14.7661	13.0678	14.4046	12.6001	11.4217	12.1289	13.5631
LOC_Os03g53150	1216.34	1526.44	2464.76	2891.82	1805.88	444.721	1832.24	2044.02	3359.33	3988.35	1737.4	1399.73	1476.02
LOC_Os07g49270	627.191	511.861	462.398	533.697	705.132	999.044	585.803	583.512	452.781	480.16	611.597	728.284	633.936
LOC_Os08g02700	256.549	283.77	241.255	231.842	167.597	436.732	242.699	314.58	272.717	274.095	269.262	544.789	374.551
LOC_Os03g48300	1370.56	998.551	533.132	522.168	1089.16	854.058	1113.29	893.48	443.154	376.469	893.48	851.285	1594.51
LOC_Os12g03090	2485.49	2493.7	3502.12	3105.78	3130.54	2867.49	2765.53	2360.44	3018.94	3481.74	3229.09	3020.01	2010
LOC_Os03g22610	70.9162	106.397	66.5032	41.1036	73.5489	878.957	69.7141	48.1881	29.0767	21.6021	100.802	293.994	31.2516
LOC_Os06g30430	11.7094	13.3584	12.8169	12.6299	8.86229	11.2419	11.7094	11.3753	11.8899	11.7094	9.99593	11.4263	11.5242
LOC_Os05g44210	86.8324	229.844	225.161	337.09	207.194	96.1286	131.515	384.245	270.669	262.628	143.474	120.372	133.582
LOC_Os06g36160	1941.67	2360.3	3155.23	2641.45	2378.64	1820.56	2416.85	2043.4	3096.92	3005.61	2478.02	2330.24	1307.22
LOC_Os10g02070	104.397	49.4843	26.5167	28.9217	96.7819	216.269	76.7743	33.206	21.4078	23.0062	179.259	103.167	36.5085
LOC_Os12g24320	84.7824	33.9858	54.83	129.337	120.889	321.944	62.2744	26.0855	56.8478	116.549	312.688	257.58	69.7033
LOC_Os12g07820	506.492	590.386	667.62	673.757	600.07	420.764	565.859	592.275	759.794	769.532	527.467	591.444	433.966
LOC_Os01g68324	1070.26	1483.64	1827.59	1774.47	1557.74	1484.48	1270.27	1416.9	1531.29	1612.36	1523.61	1414.19	865.663
LOC_Os07g07050	165.692	528.596	425.478	714.813	362.084	258.859	177.346	409.688	390.621	489.808	382.007	214.447	124.784
LOC_Os06g10980	36.9166	33.6568	33.6677	34.3651	31.152	25.6188	35.3367	38.734	33.956	33.6677	27.9808	30.0247	34.8168
LOC_Os04g39190	66.4095	73.0168	63.4838	91.5373	84.9181	59.8657	55.5755	52.9542	54.7749	91.2811	109.968	71.9939	77.7624
LOC_Os08g44810	2485.37	2838.05	2668.89	3634.51	3562.51	2206.9	1972.36	2593.78	2461.56	2856.02	3415.74	2456.46	2435.29
LOC_Os01g45274	12521.1	13381.1	13352.4	12510.8	8877.94	4521.4	10325.2	12100	11608.2	11991	14257.7	7055.65	11552.1
LOC_Os03g21490	1239.48	1160.31	1474.09	1500.25	1538.32	1164.58	1036.37	904.251	1154.5	1586.21	1857.34	1170.32	1108.92
LOC_Os01g39810	66.2617	113.248	98.9291	106.846	128.013	96.1875	89.8843	123.572	113.83	112.397	103.275	97.9772	79.8006
LOC_Os02g07230	1665.46	1569.01	2102.07	2217.46	2039.78	1276.97	1479.83	1161.21	1554.75	2150.85	2345.17	1410.16	1417.69
LOC_Os06g44540	59.6004	59.99	72.9246	129.013	78.2679	77.9111	61.4462	60.0659	80.706	99.7813	90.864	90.5306	57.7312
LOC_Os09g26260	28.9263	23.0275	22.6538	21.2039	22.1901	20.2003	24.5175	28.6186	19.709	19.6438	19.3466	21.2039	29.4317
LOC_Os05g22940	2307.17	2696.71	2741.75	3014.87	2980.65	1598.88	2412.79	2217.51	2548.54	2434.01	2384.63	1697.23	2116.88
LOC_Os08g39350	624.54	603.441	599.035	621.9	716.982	682.743	692.255	553.827	566.482	643.934	747.267	641.836	546.243
LOC_Os02g52560	849.165	805.839	700.682	486.784	606.274	1225.25	890.8	973.09	806.373	668.015	830.312	1274.54	872.015
LOC_Os11g09160	490.449	504.488	730.347	849.945	750.551	842.922	563.31	687.013	836.307	871.024	663.845	763.474	347.414
LOC_Os04g54200	65.1783	90.6794	127.65	117.893	62.1656	50.6232	94.202	60.4532	115.622	113.492	89.3205	81.0658	79.896
LOC_Os05g19150	150.383	216.467	261.226	291.886	240.101	94.7911	225.632	276.962	328.21	391.274	229.196	183.551	165.667
LOC_Os11g16370	62.7403	93.2435	89.9209	75.2609	104.583	81.4277	69.9196	92.501	105.442	86.8855	96.2844	85.8592	56.4806
LOC_Os09g10054	27.8073	25.7834	22.9892	25.3535	27.8073	35.5048	40.4783	24.9578	25.9043	24.6184	32.3497	41.1524	36.3779
LOC_Os02g24612	2603.27	1473.55	1414.47	2671.06	4247.44	2443.74	1826.91	2005.79	750.166	2276.78	3842.65	3115.69	2475.17
LOC_Os11g03900	423.397	552.797	745.604	671.93	557.871	407.871	566.011	495.672	653.855	640.016	439.32	464.668	361.256
LOC_Os03g62200	105.397	66.4042	58.242	66.0775	33.7782	143.654	81.9443	76.0765	72.6049	88.5536	56.4159	113.042	92.3586
LOC_Os02g55140	1168.39	1733.81	1429.01	1513.83	1309.68	742.997	1366.86	1599.7	1574.78	1416.32	1205.81	992.392	948.474
LOC_Os02g35910	203.628	151.242	123.622	133.06	146.164	227.762	173.006	134.946	151.724	137.022	160.474	188.909	172.94
LOC_Os03g60700	145.336	146.081	149.768	184.397	181.76	184.614	163.102	135.431	174.944	177.407	218.707	213.351	134.07
LOC_Os12g17880	70.7522	45.5829	52.2343	64.2052	72.5322	138.88	62.6152	41.7954	47.5066	48.3814	157.013	113.205	51.5437
LOC_Os05g16930	22.5532	16.8431	18.0346	19.1903	16.7877	184.831	17.3089	16.4995	16.4136	12.2034	53.5621	71.9707	22.3187
LOC_Os04g43440	10.2235	10.1148	15.3942	18.9311	13.3993	15.6661	12.4509	9.01828	13.0234	20.4286	17.2234	18.1077	8.58355
LOC_Os05g47660	28.7403	23.2307	25.1926	25.1354	25.9337	43.1863	28.3098	36.5884	33.5356	26.1161	32.9966	46.9918	26.3741
LOC_Os08g01390	175.09	185.158	309.481	491.473	326.397	477.404	253.103	154.95	341.641	408.273	365.845	328.09	216.508
LOC_Os03g02010	287.744	301.643	294.194	263.32	267.185	379.947	273.15	287.744	287.744	257.888	298.913	329.013	285.622
LOC_Os01g25720	31.4478	63.5107	84.8965	63.6506	52.9726	67.768	29.8726	62.5718	84.8726	63.883	58.6675	50.373	29.0521
LOC_Os03g55050	20.7955	14.1414	15.4762	14.5715	17.7063	39.6125	26.9678	14.8504	19.1474	13.9041	29.4577	78.4172	27.9329
LOC_Os06g02220	352.177	350.464	408.553	439.859	474.554	468.127	430.434	372.961	459.447	532.666	539.705	491.6	410.766
LOC_Os11g30200	8.38341	6.81332	22.9319	107.806	30.8042	14.627	8.92135	7.84367	16.591	41.5808	23.5072	14.0014	9.52516
LOC_Os11g07500	214.705	265.434	315.549	360.419	258.338	281.758	215.329	242.497	314.487	280.004	299.389	237.895	166.729
LOC_Os01g07760	2123.01	2234.58	2451.96	2349.42	2215.08	3651.81	2086.82	2097.94	2354.22	2231.9	2333.18	2709.32	2119.57
LOC_Os02g07260	3998.86	3681.63	3031.54	2471.99	3597.5	4424.6	4007.6	3800.45	3372.45	2791.69	2768.6	3990.73	3527.05
LOC_Os06g27770	107.566	87.6519	68.6366	94.4654	97.499	160.941	116.046	88.0063	96.7819	104.465	156.93	148.547	118.442
LOC_Os01g46750	1379.74	1799.19	1755.51	1948.66	1751.14	1799.03	1307.47	1696.55	1690.86	1627.66	1567.55	1516.94	1242.17
LOC_Os07g26540	30.3845	27.6167	25.8256	32.6201	24.1076	20.8338	29.3056	27.1521	31.8706	28.2031	22.0787	23.6546	29.4039
LOC_Os04g31210	198.848	249.114	297.465	410.465	399.279	178.135	300.12	329.455	372.628	386.959	266.331	246.034	207.614
LOC_Os04g57180	18.7636	15.5908	13.1928	13.2969	18.3316	20.5116	18.002	12.4745	11.3387	12.9887	22.3554	14.9149	21.2432
LOC_Os01g14830	63.4422	96.9399	178.859	185.935	125.786	141.758	103.091	103.243	241.375	205.297	142.581	127.416	48.5456
LOC_Os05g01460	183.973	187.738	178.859	175.782	197.463	253.004	193.432	218.859	176.782	164.966	193.514	261.587	223.941
LOC_Os03g61790	605.493	423.029	739.2	788.328	933.635	1384.03	538.646	406.32	756.859	762.782	1164.83	1061.96	463.364
LOC_Os12g02960	101.47	104.322	208.565	208.959	149.725	190.853	102.982	142.278	211.619	186.32	269.998	244.321	126.355
LOC_Os06g17260	24.8053	24.2792	22.4764	22.6948	18.2794	15.7003	26.1546	24.8983	22.4389	21.7057	19.471	19.9686	22.3616
LOC_Os03g03450	241.009	321.14	420.218	353.642	233.084	235.449	267.795	301.877	308.358	356.936	213.855	247.32	296.767
LOC_Os02g37862	2205.9	2490	3616.41	3394.67	2911.27	2556.02	2986.51	2475.71	3692.24	3734.34	2794.25	2714.8	1741.62
LOC_Os06g48060	75.9381	54.1621	44.7646	58.174	52.869	83.3359	71.9948	61.1919	60.3081	56.9843	63.8322	69.6739	69.8389
LOC_Os08g37380	351.272	341.194	307.498	311.844	324.977	367.908	365.885	358.676	272.554	220.138	303.145	331.013	372.898
LOC_Os11g15700	45.0973	29.4957	38.5659	74.552	96.7467	88.4791	40.0729	21.6278	38.3952	63.2404	195.386	100.762	38.346
LOC_Os01g70430	116.813	78.245	99.1665	104.565	89.1008	160.063	112.844	95.642	97.9119	86.0724	145.251	176.959	110.33
LOC_Os01g71410	13.019	11.6944	14.3425	13.6397	10.7216	9.58389	10.9678	13.3085	13.4646	11.5893	11.6045	9.94775	11.6045
LOC_Os01g62900	15.5381	20.2465	28.4854	21.7879	21.2527	21.232	14.8255	21.2527	32.8024	28.674	21.2527	17.7357	18.0731
LOC_Os01g05490	643.098	639.397	746.695	815.691	717.759	505.848	604.379	702.474	874.249	1016.7	864.657	637.655	633.536
LOC_Os06g03770	628.703	635.322	510.475	448.973	508.783	441.891	517.842	645.499	426.543	361.332	503.474	450.971	688.165
LOC_Os09g15790	54.2267	44.2295	53.0235	69.4124	59.1375	53.8896	55.8383	47.086	65.387	71.5561	74.496	58.6966	40.7831
LOC_Os02g50460	13.5249	7.97407	8.68761	8.88393	8.0868	21.6221	10.4858	6.51175	9.55781	13.6769	20.0079	29.6361	12.2398
LOC_Os01g59560	114.532	76.0048	70.1682	82.3609	95.705	164.275	99.0342	67.5613	83.8348	66.1535	118.523	122.116	104.929
LOC_Os07g29820	107.349	112.024	133.475	176.911	169.763	389.801	108.574	101.9	104.496	118.197	175.78	208.597	129.32
LOC_Os02g16630	178.176	186.009	222.04	222.04	215.404	232.195	178.844	142.708	227.369	219.472	270.474	263.243	186.377
LOC_Os07g42280	392.013	310.085	203.484	275.551	266.253	257.252	328.641	349.186	200.09	276.32	253.178	282.589	353.551
LOC_Os10g32820	3753.82	3918.22	5325.53	5395.95	4868.63	4384.36	4638.3	4073.8	5576.12	6163.84	4685.83	4568.76	2940.84
LOC_Os11g29090	19.3041	16.2182	17.5098	15.828	15.254	16.3925	17.4776	16.3417	16.4678	16.4427	16.2702	15.4841	19.2639
LOC_Os04g53860	202.435	193.958	201.875	176.84	277.178	589.237	144.174	263.916	254.013	216.468	564.353	415.828	177.601
LOC_Os04g55800	3607.03	2596.54	1016.16	1760.11	1645.06	2700.81	2832.17	2300.49	1088.52	1222.47	1900.82	1845.81	4405.84
LOC_Os09g24870	9.60961	9.50816	9.83892	9.62552	9.60961	11.3538	9.60961	9.23395	10.3367	9.19556	9.8388	10.6505	9.25523
LOC_Os03g62630	2644.99	1792.85	2320.4	3237.53	3000.83	1591.47	2401.96	1702.82	2047.8	3519.92	3679.25	2264.81	2717.32
LOC_Os02g28040	120.499	154.215	138.024	115.952	151.985	207.12	144.958	134.255	127.628	124.618	140.07	171.847	143.456
LOC_Os02g51810	24.4369	28.2568	36.8381	42.6408	42.5849	17.945	33.2955	34.9739	43.4417	50.0419	31.4494	28.629	18.9769
LOC_Os01g64910	48.3762	44.1975	35.3094	36.6346	34.9505	35.437	42.4526	46.1891	42.8586	30.2414	33.7079	42.1735	41.1151
LOC_Os10g35690	847.786	672.769	816.157	850.315	1008.18	1210.78	986.268	796.013	1024.32	936.529	1083.95	1286.92	767.409
LOC_Os11g11050	19.5436	25.5044	20.7537	21.4962	14.2012	16.8564	20.4553	22.5291	28.7559	20.3187	16.3233	18.8298	20.4553
LOC_Os01g03420	15.5172	13.3453	12.1008	11.5249	8.4147	12.9584	14.3254	12.9348	10.4474	10.3814	10.7876	13.6408	12.7064
LOC_Os02g40010	273.632	245.113	441.957	496.62	732.474	74.9845	379.001	330.734	623.32	623.474	644.808	410.273	207.648
LOC_Os06g48000	81.9186	88.7821	89.4667	121.855	82.5448	80.6752	97.1417	88.6498	95.8836	106.271	82.1294	79.9369	96.0447
LOC_Os02g04630	274.43	399.155	519.228	814.154	953.586	1488.3	390.319	362.536	413.048	698.191	838.474	899.919	300.112
LOC_Os09g04880	274.519	240.264	290.184	342.879	330.329	473.397	263.853	173.705	241.106	288.003	466.142	373.469	304.605
LOC_Os03g17230	11.1433	14.918	19.0683	16.7729	14.8255	12.0996	13.5657	16.2808	18.6784	13.4903	15.8195	12.51	15.4247
LOC_Os01g73580	424.762	219.671	202.393	252.606	273.628	539.869	292.166	184.753	176.013	156.133	324.242	350.79	478.301
LOC_Os11g41610	1074.55	962.743	1424.5	1686.02	1217.31	850.35	1199.77	944.488	1378.09	1792.08	1415.31	1241.96	854.616
LOC_Os01g26940	656.117	661.936	752.666	924.814	817.47	908.892	641.941	595.611	855.304	885.414	747.526	723.484	620.649
LOC_Os04g10530	44.0422	24.093	24.0686	107.29	83.5075	165.78	39.0672	22.3375	42.1722	76.7627	172.243	76.8111	41.1172
LOC_Os07g12900	20.2703	25.2836	27.2351	37.8745	21.6247	19.8203	22.3749	27.7596	29.961	29.2463	26.5356	21.0015	22.6733
LOC_Os05g01450	364.858	427.922	613.705	569.557	467.705	509.446	439.23	446.909	613.813	639.351	533.692	506.165	288.49
LOC_Os09g07800	420.743	595.063	1017.42	1088.21	564.224	965.083	426.513	590.103	1030.57	1173.97	944.757	830.274	414.628
LOC_Os06g21480	242.466	262.668	396.857	370.721	300.625	224.162	314.257	324.166	413.851	490.936	337.79	311.312	193.451
LOC_Os11g39220	573.69	535.476	386.449	451.75	740.572	1597.37	721.782	556.263	544.733	681.603	731.13	1042.34	942.834
LOC_Os01g68680	133.062	106.563	107.743	100.585	85.1079	151.226	118.09	119.013	81.8504	96.877	95.7569	132.183	146.248
LOC_Os03g58204	1089.47	712.869	963.116	945.282	1286.4	1671.64	1098.99	618.778	840.991	1021	1098.06	1349.05	970.316
LOC_Os05g05270	196.838	139.647	131.271	148.813	161.289	241.628	210.94	152.936	179.075	165.117	207.687	254.4	229.243
LOC_Os10g05250	85.652	166.689	338.166	425.063	191.183	339.97	65.3935	94.6913	224.86	293.884	390.386	203.32	64.392
LOC_Os08g37140	213.708	164.32	164.115	177.154	190.397	229.221	199.907	181.581	190.397	178.084	229.492	252.634	204.111
LOC_Os01g43130	195.859	176.674	220.739	240.859	202.781	239.749	182.642	176.674	234.987	245.926	256.575	228.14	207.611
LOC_Os04g52500	423.536	331.531	271.503	342.838	421.09	754.513	456.125	417.904	331.608	309.566	407.5	470.63	517.513
LOC_Os12g07740	271.409	367.814	506.121	409.709	365.551	372.091	295.558	364.589	421.377	412.826	381.641	344.693	216.289
LOC_Os06g16410	48.484	43.9893	37.6568	29.8776	39.2059	37.2916	43.6627	42.8907	36.7758	34.047	39.7516	33.2866	51.2954
LOC_Os03g26960	427.206	567.047	686.61	775.5	624.458	669.443	429.156	486.112	589.59	620.35	597.628	498.069	333.936
LOC_Os06g14510	849.089	634.425	614.098	863.997	1025.12	756.902	670.628	728.999	672.43	905.676	1007.82	774.021	825.052
LOC_Os03g25470	121.667	118.78	108.628	122.737	91.1817	96.7543	96.8107	110.666	117.833	123.154	87.4205	91.6397	116.924
LOC_Os04g41510	59.6195	62.5718	77.1684	84.7297	63.8763	72.4505	35.4544	63.1848	88.4514	100.997	62.5936	63.8763	50.1592
LOC_Os06g48250	386.397	229.628	181.826	417.464	368.225	872.528	322.474	222.515	226.035	390.864	442.551	549.236	280.31
LOC_Os04g32650	2157.29	1701.33	1982.57	1879.83	2432.92	2819.89	1760.91	1335.17	1626.17	1840.69	2629.11	2138.2	2002.22
LOC_Os04g53220	681.865	733.352	776.309	908.91	636.197	471.612	680.506	761.936	820.31	882.013	712.491	678.374	601.59
LOC_Os03g50380	143.164	131.559	212.402	211.243	147.472	203.084	136.551	127.258	177.843	218.703	241.699	226.903	135.242
LOC_Os04g40840	447.056	318.563	444.413	548.643	494.532	807.299	468.235	335.083	497.083	471.551	577.767	651.083	408.705
LOC_Os07g27780	111.52	122.891	178.596	182.12	156.551	206.126	123.842	120.961	178.781	166.883	245.093	227.058	122.694
LOC_Os03g12660	83.0783	316.431	240.012	433.397	124.755	109.039	99.4784	194.963	258.29	222.51	189.94	98.6324	85.9204
LOC_Os06g08620	43.1365	30.1896	27.2247	30.6967	22.178	23.4031	49.7389	33.1606	25.5725	19.5574	30.6967	35.3427	38.4256
LOC_Os01g17330	11.9997	11.2655	11.7732	11.736	22.4215	15.9173	14.4046	10.6724	13.8711	13.9302	16.5658	16.1528	13.8711
LOC_Os01g18320	522.666	615.765	822.946	1137.41	677.551	317.088	584.138	531.576	642.063	938.705	799.849	371.32	474.782
LOC_Os10g17260	101.106	94.2206	37.3365	55.7324	26.0704	13.5483	60.6394	138.677	59.0771	53.0235	44.75	21.108	60.477
LOC_Os04g48940	324.705	202.595	207.719	222.533	455.878	312.221	380.922	256.013	298.04	292.799	400.551	413.422	314.174
LOC_Os11g43510	843.164	688.862	615.153	480.356	748.73	1292.7	726.983	822.922	661.088	555.97	757.018	979.543	885.719
LOC_Os04g21110	234.243	238.96	237.83	202.745	249.936	399.665	231.721	236.342	201.09	164.536	240.77	296.917	235.243
LOC_Os02g45160	10.7778	14.0326	27.3872	11.5134	16.4005	11.7692	15.4856	30.1896	30.8409	15.3812	10.9471	12.5903	11.8343
LOC_Os01g59100	16.2191	15.5171	18.0385	18.16	19.1324	26.1525	15.0839	15.3305	19.416	18.2367	29.8994	25.4966	15.0036
LOC_Os01g04260	217.449	355.013	362.654	502.365	427.196	141.9	352.259	296.447	427.276	617.139	364.551	271.611	182.013
LOC_Os03g29730	234.243	147.699	197.805	278.388	309.424	207.353	205.391	154.859	174.717	246.312	365.282	250.565	287.931
LOC_Os03g14080	21.1204	19.1308	13.2799	11.6678	11.7082	10.9555	21.5996	15.8633	16.7853	15.9424	11.8565	12.2495	13.729
LOC_Os02g38160	739.248	789.674	1048.99	1129.75	1106.24	1581.57	641.013	600.836	1114.32	1111.28	1219.94	1068.24	871.158
LOC_Os02g04530	12.7025	14.2069	14.8852	12.3382	12.433	12.7025	11.9585	12.3625	15.8794	11.5147	11.5323	12.0807	13.9053
LOC_Os04g32330	564.874	641.291	596.016	560.131	431.992	445.537	544.357	630.965	588.09	599.782	449.705	561.187	497.705
LOC_Os12g37760	53.9768	54.742	53.0235	85.1035	66.3657	96.6802	48.8354	54.4689	47.0222	59.8961	86.1917	79.6893	57.2902
LOC_Os01g15120	1487.82	2000.51	2801.89	2394.45	1697.17	2083.1	1408.81	2195.14	2906.03	2631.13	2054.69	2059.57	1655.48
LOC_Os10g41390	49.3096	35.5344	28.6225	33.0582	34.7295	68.9611	50.359	32.0239	37.8641	33.9622	37.8641	48.5478	34.9014
LOC_Os03g55720	4715.9	4146.04	3867.97	5158.72	5423.67	3666.44	4110.94	3133.81	3127.9	4798.07	6402.05	4170.32	4281.13
LOC_Os04g35290	438.419	494.551	566.792	594.19	595.2	740.424	467.208	470.84	616.584	727.298	814.218	711.695	427.529
LOC_Os10g42180	237.756	131.133	109.973	78.2292	54.8428	151.859	149.662	113.912	120.09	95.7819	101.013	139.084	295.803
LOC_Os01g31610	89.1838	88.4097	121.359	144.128	108.148	72.5436	107.856	95.8924	125.054	179.6	147.98	81.9365	79.4138
LOC_Os06g49440	17.7195	20.2834	21.5789	20.5205	20.6241	18.4895	17.6934	20.062	23.3365	20.2834	20.6013	20.2834	17.5098
LOC_Os01g39960	2013.45	1028.67	1247.8	1370.85	1531.39	1899.47	1620.1	845.053	1057.81	1062.67	1590.97	1537.64	2235.85
LOC_Os01g40860	206.214	211.395	80.7857	156.32	141.923	65.3561	219.308	247.482	97.3291	142.449	171.47	162.65	249.248
LOC_Os10g23100	623.524	884.782	748.709	738.811	616.356	422.257	830.305	790.407	935.368	853.823	522.948	557.305	507.07
LOC_Os12g40750	22.3054	20.7106	21.3335	24.745	21.3335	21.3335	18.1986	22.4389	27.1621	23.8267	19.0713	19.0668	22.1443
LOC_Os07g34400	11.1764	12.4914	12.7198	11.0255	11.1797	9.96581	9.62363	12.7316	12.9712	11.6885	11.3816	10.4199	11.3816
LOC_Os05g39930	137.04	193.583	141.646	109.609	130.917	119.756	205.628	270.86	157.447	140.045	131.397	137.222	184.214
LOC_Os07g40730	258.462	237.653	306.16	297.663	356.548	300.281	273.705	257.591	259.035	244.649	339.17	287.013	280.782
LOC_Os11g11890	296.942	311.167	308.131	384.447	382.316	510.162	260.105	222.464	267.949	318.465	483.814	393.375	315.462
LOC_Os06g08580	399.018	222.002	288.667	155.53	143.381	193.628	298.448	183.996	213.013	142.851	213.013	212.605	345.422
LOC_Os09g16449	7.2279	7.75788	7.90963	7.94447	9.39629	7.94447	7.75993	7.94447	7.94447	7.76577	9.56985	9.64633	7.38161
LOC_Os10g40100	124.079	109.543	108.989	108.32	137.533	163.551	129.223	94.5512	101.024	70.4991	123.731	131.45	137.631
LOC_Os07g13530	1144.41	1067.55	897.84	895.264	1024.05	1080.74	1206.77	1152.95	1080.74	884.987	1044.03	1364.47	1314.78
LOC_Os05g32580	311.82	319.959	300.243	308.953	304.098	447.926	314.439	317.096	289.195	267.351	326.474	367.496	355.699
LOC_Os10g35250	241.152	228.48	204.58	230.572	281.817	382.145	269.782	220.386	206.905	213.845	248.637	271.671	276.605
LOC_Os11g26860	1497.28	1999.42	1489.12	1490.27	1571.03	369.09	1965.43	2380.74	2098.18	1667.94	1536.86	887.603	1689.39
LOC_Os06g20354	76.5529	76.3638	124.771	130.397	131.673	236.104	84.8031	83.8594	167.649	164.251	186.884	179.859	76.4102
LOC_Os03g03610	28.9175	21.7989	20.4045	36.7758	49.0061	50.8938	23.6765	41.1244	36.7758	36.459	57.0572	52.2462	36.939
LOC_Os03g01222	312.982	344.263	442.551	584.243	548.973	283.768	357.954	377.898	397.689	444.767	658.424	422.276	381.625
LOC_Os04g38750	1774.45	1597.16	1845.39	2430.45	2158.59	1037.53	1845.39	1424.37	1793.92	2439.09	2731.98	1565.44	1885.05
LOC_Os10g07270	844.916	752.397	662.841	672.717	879.025	1017.38	744.498	714.936	629.097	668.591	709.81	813.947	884.004
LOC_Os04g39020	1001.18	871.616	695.655	790.388	926.642	956.007	1067.54	1194.78	842.513	835.959	766.32	1025.61	1020.04
LOC_Os01g44069	50.3071	54.7244	49.1634	45.1252	42.5509	36.7188	47.1638	46.6237	43.968	44.7595	34.4242	34.4739	46.5258
LOC_Os07g07060	31.7182	29.7746	36.5897	39.3898	21.7336	16.1644	29.3056	27.8005	27.9554	31.0302	19.6229	21.828	27.7556
LOC_Os07g34589	14025.3	9647.88	10446.3	12943	11639.6	15883.2	13733.9	9966.09	11072.3	12652.1	13531.9	15239.4	14362.5
LOC_Os01g58240	21.2527	13.3288	15.3004	23.8201	27.4154	71.2813	18.0454	13.979	19.7579	25.1744	64.9606	44.2197	15.4208
LOC_Os02g45120	249.282	160.692	191.24	232.988	261.943	266.859	200.941	111.425	148.078	227.369	437.935	287.079	260.96
LOC_Os01g67126	1752.08	2158.71	2869.09	2616.1	2321.65	1868.19	2274.82	1856.81	2587.11	2753.35	2013.32	2033.31	1326.05
LOC_Os01g11054	10.9319	11.7895	13.6395	11.8513	10.0524	9.88393	10.9319	12.5515	10.3814	9.14002	10.9319	11.0615	12.9524
LOC_Os07g34730	1136.63	1024.11	1065.77	1136.63	1206.54	1588.76	1086.93	984.026	989.557	1003.39	1492.63	1351.87	1227.54
LOC_Os01g01780	35.5825	41.7209	48.8303	51.6808	46.9421	29.4546	42.2433	51.538	46.2741	57.1669	46.5645	37.1245	30.3962
LOC_Os05g08810	557.318	456.984	426.728	480.704	514.705	701.619	471.07	475.955	385.382	403.88	499.059	544.617	544.166
LOC_Os02g50174	539.147	1544.18	997.474	1120.34	962.32	1378.04	569.595	1080.95	1062.95	960.757	1126.17	962.043	502.27
LOC_Os05g35050	13.4065	18.5339	14.6177	13.7167	13.4065	13.4065	13.4065	15.7331	14.2268	11.9738	13.8995	11.1436	11.1241
LOC_Os04g52390	252.66	269.382	220.593	298.153	369.09	681.639	292.296	266.921	238.095	207.207	303.315	392.031	311.154
LOC_Os04g01530	33.1366	28.9306	32.573	48.5376	41.8896	45.4078	32.4031	27.3222	45.1379	43.7256	44.7885	38.905	37.005
LOC_Os04g55780	89.3994	73.9861	64.0303	59.4043	67.1632	72.5553	82.1114	78.7667	72.5553	70.716	63.0672	57.5419	115.09
LOC_Os03g45720	3049.02	3440.46	2995.84	2235.83	2088.4	2610.57	3030.09	4134.5	3229.18	2680.78	2627.53	2933.58	2673.13
LOC_Os10g25320	403.448	384.004	512.959	484.528	552.162	695.562	413.451	440.71	514.013	534.312	573.17	618.953	401.741
LOC_Os03g57060	17.2964	18.289	16.9708	15.6006	13.3973	13.1989	14.4148	15.6387	15.1025	18.1683	12.1775	12.6142	16.2904
LOC_Os04g02030	19.5165	15.8794	17.8423	16.6638	23.7062	28.7589	13.0768	15.0964	15.643	16.2454	21.3005	26.2105	23.5436
LOC_Os01g08200	252.859	329.066	321.042	360.127	292.099	267.62	281.645	332.904	353.222	320.166	333.243	294.915	227.75
LOC_Os07g46320	87.936	83.4706	59.7021	32.3387	36.2303	39.9612	72.6494	160.645	52.9903	44.2283	60.9231	22.8664	65.6048
LOC_Os12g42310	746.556	1061.63	1119.1	1290.63	768.042	895.627	765.857	1060.47	1011.49	849.904	676.859	747.632	759.034
LOC_Os06g20150	50.0497	19.5842	37.8235	50.684	96.1646	80.1775	41.3818	16.7037	21.8709	57.0877	192.936	155.863	71.4792
LOC_Os10g38740	343.217	234.987	453.243	693.551	333.731	303.253	359.031	266.588	808.428	957.474	312.947	555.362	279.186
LOC_Os03g26440	27.2371	41.3701	55.765	53.4733	42.4198	53.8848	36.3689	35.9412	43.4694	49.938	46.3522	41.3701	27.6657
LOC_Os02g08100	974.543	829.417	640.477	496.152	548.176	171.707	1149.55	1267.74	776.367	503.375	748.98	489.824	1094.67
LOC_Os02g14840	23.9055	36.19	33.2206	12.3704	18.7619	19.9539	23.7476	40.4229	16.9697	10.9319	13.1508	13.1549	29.9771
LOC_Os03g59640	1371.7	976.533	1222.9	1700.94	1740.09	1306.06	1078.87	756.664	766.113	1462.16	2098.6	1124.93	1300.16
LOC_Os02g58500	106.474	131.388	147.468	169.144	174.775	193.805	125.285	139.621	181.09	204.435	244.103	199.222	95.3493
LOC_Os06g44380	468.326	407.909	373.404	362.845	339.149	394.044	379.09	388.018	335.159	322.734	361.352	398.44	441.189
LOC_Os01g37800	2200.59	2225.29	1683.36	1899.2	1896.22	2065.37	2663.47	2394.63	2074.37	1960.29	1800.15	2325.56	2459.72
LOC_Os07g01810	74.3401	51.575	24.406	47.582	67.797	59.6153	89.782	56.1675	32.3435	56.5278	67.1802	62.3593	73.7159
LOC_Os08g45140	207.512	161.05	202.39	243.59	270.396	218.339	205.465	176.205	184.942	254.578	371.421	241.29	258.397
LOC_Os07g46852	974.881	616.49	832.556	265.473	610.212	1661.39	1041.27	437.441	481.64	735.32	1558.27	2272.21	885.4
LOC_Os11g02760	114.538	136.981	151.977	135.58	162.589	86.9892	130.268	146.305	152.782	137.819	128.357	96.4566	89.2122
LOC_Os02g05500	200.792	230.481	273.454	356.291	334.551	395.439	183.522	235.706	261.21	261.551	429.086	322.455	244.551
LOC_Os08g13780	39.6105	43.1775	37.5562	53.509	53.5604	72.2802	45.1427	29.9498	41.7053	41.855	58.4122	58.033	39.9301
LOC_Os02g41650	5560.5	4644.4	3131.32	2659.72	3981.22	1972.81	6858.72	6238.4	4040.17	3359.19	3937.95	4662.91	6118.59
LOC_Os02g30150	8.41046	8.93264	9.00478	11.2219	11.3207	9.57916	10.4114	9.64868	9.55781	10.9338	11.5547	10.9131	9.29599
LOC_Os03g19760	2162.12	3677.69	2750.89	2604.4	2326.36	1398.98	1795.42	3371.85	2509.38	2361.63	2607.27	1690.12	2213.63
LOC_Os03g15020	525.607	606.785	463.663	278.915	798.307	1085.35	680.987	471.368	452.166	423.935	533.55	867.89	593.068
LOC_Os10g41050	46.0866	43.9007	56.0532	59.1608	64.3847	44.3787	54.924	51.8814	63.2885	74.2366	62.2648	55.2079	44.6862
LOC_Os01g16960	394.728	517.119	545.981	497.842	415.105	276.251	503.041	699.467	726.281	626.674	354.636	446.391	433.782
LOC_Os12g31820	64.839	87.7642	102.816	90.1673	104.125	80.8382	76.3968	91.3823	113.551	113.889	121.072	110.093	42.5449
LOC_Os12g05430	385.006	464.789	828.298	607.23	372.418	400.782	412.761	381.333	576.859	566.729	534.751	433.423	275.688
LOC_Os01g74650	3333.34	2996.29	2117.95	1725.42	2042.02	1289.5	2532.32	2196.85	1456.4	1642.69	2185.5	1461.88	3107.32
LOC_Os09g29200	1851.89	1561.96	1314.7	1585.96	1398.18	3699.82	1622.37	1607.86	1299.15	996.973	1607.86	2171.27	1710.1
LOC_Os01g71690	13.1954	14.4046	21.7879	22.4355	14.4046	12.5866	12.5345	13.2389	15.4588	16.3308	16.3202	12.9255	11.5542
LOC_Os01g07520	138.839	136.285	106.705	137.396	151.936	202.43	151.936	133.991	126.499	126.603	146.196	152.761	148.976
LOC_Os12g32710	48.8798	30.9109	39.5319	41.9983	45.2953	80.4937	50.0891	35.6225	34.842	43.5517	51.806	56.9299	51.2149
LOC_Os09g16330	415.852	410.09	643.911	854.673	956.836	1206.72	406.551	390.406	572.299	604.172	861.998	773.476	485.362
LOC_Os02g18380	2240.58	2568.57	3325.56	2788.85	2621.38	2576.46	2443.95	2139.51	2795.69	3169.52	2962.01	2665.45	1648.48
LOC_Os01g64010	14.0496	11.5608	12.7667	10.8862	12.8293	13.7584	15.8169	12.786	11.0683	11.5442	15.662	14.4074	14.1604
LOC_Os04g32550	746.869	1038.78	1039.34	1136.34	932.698	495.641	1024.34	1129.67	1440.04	1362.03	926.782	852.842	686.922
LOC_Os06g06260	12.9048	10.3957	12.039	9.61018	9.52931	9.74537	12.2082	10.3019	11.004	10.3957	10.2044	8.99975	14.3959
LOC_Os01g66360	221.79	123.777	171.548	299.459	267.123	146.51	213.709	111.129	170.731	308.702	357.936	200.845	246.141
LOC_Os06g02510	906.908	1043.27	1473.14	1492.55	1421.84	938.347	1298.72	1194.58	1636.09	1702.27	1013.15	1040.2	618.068
LOC_Os09g24230	261.205	378.182	280.369	293.255	246.32	190.495	297.81	503.245	330.182	333.246	253.378	243.759	265.817
LOC_Os02g49060	102.764	114.48	74.9418	79.005	62.6545	50.5798	94.9175	127.782	93.4914	81.8883	82.2009	75.1578	119.264
LOC_Os01g37510	71.8649	55.4322	72.9848	89.9359	90.7353	46.3805	72.9848	53.2928	67.3142	144.185	130.871	72.9848	62.7994
LOC_Os04g10010	23.2318	21.6849	17.915	23.5436	26.4766	44.6778	19.6017	22.0995	20.5092	21.974	27.5191	27.6407	19.2202
LOC_Os03g42510	10.1182	9.25399	10.234	9.60068	12.1172	14.8534	8.5822	9.28271	9.07666	8.8803	9.79671	11.5733	10.0869
LOC_Os08g44320	1101.66	1051.94	856.016	922.751	834.833	463.164	866.103	1003.88	888.859	969.088	1011.47	659.451	1143.74
LOC_Os06g05900	99.366	129.756	143.916	126.056	134.137	158.627	113.041	118.732	146.474	152.433	182.668	155.055	74.8616
LOC_Os01g12570	20.8909	19.8671	22.93	19.064	19.8671	18.967	21.1665	20.6276	23.802	19.8671	17.6888	19.8359	19.8671
LOC_Os12g38630	64.4263	112.474	129.794	208.947	124.664	130.84	89.7721	128.396	146.392	130.255	132.903	124.454	67.4817
LOC_Os06g50060	143.159	103.739	94.2653	87.2437	80.9397	84.0285	104.045	132.514	93.0523	89.7392	72.2099	93.5896	146.649
LOC_Os04g33360	225.223	128.327	133.782	127.208	162.425	396.069	209.32	117.405	132.97	143.331	403.062	396.732	234.243
LOC_Os07g32350	61.034	78.2108	141.126	166.564	86.6022	128.923	63.5867	88.548	143.632	116.397	112.543	122.036	49.1989
LOC_Os11g12300	8.93082	8.24893	9.17947	10.29	8.18351	9.43896	9.15783	8.24708	8.41566	10.6515	9.10876	9.12624	8.93082
LOC_Os05g24880	424.076	275.027	456.941	582.397	451.159	698.302	356.32	189.655	433.503	505.941	637.242	596.563	426.587
LOC_Os01g55240	38.2115	62.587	72.5733	86.5375	69.8846	44.6659	48.7072	50.7257	87.5555	51.5039	68.6291	46.393	33.3576
LOC_Os03g18570	158.998	210.195	245.806	211.719	186.397	147.891	196.774	156.936	296.186	241.782	175.875	143.232	74.9459
LOC_Os09g10600	180.945	184.745	205.994	258.974	321.551	112.918	245.322	191.512	223.846	297.474	295.906	185.397	141.77
LOC_Os03g56460	1051.67	887.695	1104.38	1096.04	1353.38	1320.32	861.312	937.019	936.394	1143.63	1179.28	1051.67	957.826
LOC_Os01g03020	522.523	420.536	492.052	684.125	784.964	607.246	418.053	366.571	389.466	437.551	698.985	524.422	542.553
LOC_Os03g19920	14.8976	17.8387	13.0421	14.9933	13.6555	13.1396	15.1941	16.9328	13.9581	13.1908	13.3338	12.5249	12.0807
LOC_Os02g31030	92.5925	98.1097	65.9759	75.1845	109.469	105.684	103.799	82.1374	87.7765	75.2789	88.7571	113.711	138.423
LOC_Os07g02300	1380.44	918.461	913.624	900.301	1328	2192.2	1104.1	833.052	738.817	747.927	1291.81	1309.01	1455.92
LOC_Os01g42980	223.277	229.167	306.639	312.6	261.44	255.752	263.369	237.875	358.164	332.64	289.645	258.964	172.936
LOC_Os07g39690	45.3552	38.503	53.3276	58.225	50.6899	61.5991	36.1655	27.7678	41.9957	70.7061	91.414	61.2516	34.2655
LOC_Os05g05450	114.387	152.063	195.945	178.323	164.628	180.776	154.183	166.551	184.215	169.337	167.174	159.032	98.522
LOC_Os05g10730	594.831	813.893	622.615	537.644	594.831	712.07	504.039	810.339	692.863	434.685	536.32	503.622	582.23
LOC_Os07g48020	1921.79	722.26	391.152	942.108	1370.75	948.955	2376.94	713.62	545.166	302.783	1900.34	1746.01	1302.92
LOC_Os11g06930	94.2241	105.981	92.3204	144.809	137.564	177.646	84.9177	103.234	85.8592	114.21	133.377	122.898	97.9358
LOC_Os06g15779	327.079	324.33	265.77	229.807	248.471	359.171	299.544	373.968	269.985	221.182	302.551	318.628	317.453
LOC_Os02g06650	1091.97	1337.99	1275.29	1357.12	1199.67	885.07	1153.58	1358.24	1575.1	1559.21	1484.45	1252.85	1007.55
LOC_Os07g32430	923.221	762.901	788.536	730.327	894.651	1519.26	842.283	760.837	752.755	663.125	979.788	1019.49	869.312
LOC_Os01g69050	619.286	653.233	567.052	609.7	799.247	743.493	528.167	579.455	533.09	476.239	784.95	598.733	625.809
LOC_Os03g08010	7620.03	7486.12	9185.04	9795.51	9697.22	9293.55	8598.24	7409.32	8561.31	9460.47	8529.01	8564.83	7109.93
LOC_Os07g27870	819.653	643.605	558.411	537.898	595.359	1019.64	744.139	594.478	659.675	606.162	961.013	1019.88	888.936
LOC_Os12g23610	69.757	68.107	69.9983	68.6692	105.758	118.386	62.1951	78.0144	54.6408	65.1222	61.3451	101.353	63.9746
LOC_Os06g41090	88.9128	79.0343	64.4518	55.5426	68.1564	58.2802	94.8479	109.166	97.9376	74.6311	57.4603	74.6311	80.3891
LOC_Os01g62500	60.8048	84.9718	82.6883	113.397	82.2277	69.7597	77.9337	99.0963	114.906	111.585	76.5303	84.9718	64.3017
LOC_Os04g49739	24.0367	17.8453	18.3869	44.5365	58.1535	100.41	18.2072	23.2174	17.1484	26.1192	159.999	67.5219	15.9124
LOC_Os04g41040	218.188	230.536	361.527	295.375	250.663	368.426	275.149	212.287	391.161	392.728	350.551	352.943	191.938
LOC_Os01g54870	939.543	943.32	1355.94	1478.61	1361.33	1061.02	1324.11	1013.19	1468.48	1618.96	1404.92	1344.17	775.765
LOC_Os07g40810	21.2786	14.4212	24.4141	39.1261	35.2067	24.6893	17.8388	18.002	20.7983	27.6014	20.7983	16.7825	13.6397
LOC_Os09g36300	1162.15	1901.18	2589.84	2445.67	1898.7	3009.01	1042.08	1635.29	2189.78	1747.59	2332.05	2028.24	1314.54
LOC_Os03g58620	410.507	387.061	312.073	348.792	309.919	171.557	375.166	450.013	335.261	418.493	345.214	247.11	468.386
LOC_Os03g57220	5088.6	5460.06	5677.51	5838.31	6778.01	7287.38	4187.55	4665.73	5082.2	6181.79	7471.78	6198.21	5717.23
LOC_Os01g49580	15.5696	14.1815	13.4319	14.382	14.8918	18.3292	13.1467	11.2265	11.5385	13.6577	15.5107	16.4251	15.3639
LOC_Os02g47860	188.957	199.764	192.474	228.585	234.148	290.728	205.055	192.183	209.474	220.247	281.964	237.81	216.694
LOC_Os07g11110	3239.9	1986.86	2405.7	2856.55	3574.36	1579.78	2376.66	1843.21	1666.01	2710.93	4559.68	2283.86	2583.9
LOC_Os02g38920	991.027	882.917	739.09	663.675	717.956	580.981	1341.29	1002.46	819.633	776.32	596.431	807.587	991.864
LOC_Os08g44210	676.909	869.95	1208.57	1283.88	635.71	615.938	1022.01	875.397	1399.95	1048.67	746.095	908.65	938.977
LOC_Os03g56810	951.662	1020.8	711.761	543.575	719.584	638.859	1334.55	779.574	803.551	681.893	541.844	734.759	1003.32
LOC_Os06g09280	29.703	27.31	45.3478	34.27	48.4382	37.1341	27.355	33.3756	43.1828	40.5858	39.4186	37.1341	29.6809
LOC_Os10g38495	195.307	140.859	129.936	130.364	251.013	269.836	186.997	55.1611	161.487	195.307	285.575	431.707	233.87
LOC_Os02g56970	242.469	212.588	209.129	213.773	275.151	191.539	195.727	207.859	211.879	242.575	283.173	202.705	244.757
LOC_Os02g56690	15.2123	13.9985	15.3562	16.4797	12.9183	12.8077	13.9985	13.9985	19.5568	16.782	12.4942	12.023	13.177
LOC_Os04g37430	30.1425	32.3447	33.8563	27.0509	27.3213	26.7363	28.7887	35.8841	29.7539	31.6368	25.4072	28.4163	33.5515
LOC_Os07g06610	31.7414	31.025	31.8279	31.2033	31.025	19.6165	37.2141	31.2458	27.4118	32.4826	31.025	24.406	28.8197
LOC_Os01g42900	29.2547	31.025	31.0142	29.1174	32.1347	24.0888	27.6371	26.7678	27.9341	31.4745	33.1593	22.8892	27.9341
LOC_Os03g38740	85.8592	72.5067	81.9365	99.1772	126.474	236.29	77.0583	82.6341	90.8872	67.9346	108.571	121.166	76.2819
LOC_Os03g54890	1303.16	1423.22	1795.1	1637.32	1454.52	1057.44	1531.71	1357.26	1944.09	2019.7	1288.17	1422.63	944.821
LOC_Os11g29190	1448.18	1199.41	1658.82	1701.12	1808.14	1865.24	1723.81	1305.37	1810.05	2026.56	1710.7	1900.49	1260.14
LOC_Os02g49920	32.1969	29.5516	21.3644	25.103	20.7629	19.1977	27.2655	24.963	24.5175	22.2453	23.2616	24.963	32.2163
LOC_Os08g41640	15.9291	12.106	17.2111	19.9974	20.6929	17.6644	15.3004	10.8869	11.3962	12.852	22.4947	17.2203	13.7304
LOC_Os07g47530	1593.65	1405.42	1413.17	1310.06	1615.88	2280.78	1541.56	1442.55	1237.3	1056.97	1619.17	1769.49	1749.01
LOC_Os01g45550	193.991	188.774	102.859	99.6036	149.108	36.1822	228.628	183.397	156.542	115.077	65.5822	131.09	215.412
LOC_Os06g07941	118.698	343.859	484.452	532.837	257.09	346.551	80.1988	360.896	484.065	299.073	249.895	228.804	102.444
LOC_Os04g38540	15.9487	11.9561	12.0054	10.5836	10.5672	66.7477	14.3191	18.9557	11.0273	11.5088	17.086	26.5949	13.6728
LOC_Os05g03840	20.8504	16.7302	18.8989	18.5847	16.1791	13.7547	17.365	18.8342	17.365	18.3954	13.673	15.4823	20.194
LOC_Os06g30460	419.793	541.59	537.579	565.039	549.605	517.012	498.074	567.142	558.069	551.498	480.597	550.782	417.17
LOC_Os01g56600	670.32	802.037	826.686	883.403	783.436	978.129	687.552	718.11	879.547	826.895	802.037	918.859	675.249
LOC_Os03g27120	1847.61	3560.87	3503.79	3333.68	2792.78	2169.8	2785.22	3061.45	3284.02	3143.93	2916.97	2777.01	2504.61
LOC_Os06g29180	713.948	677.122	799.703	969.173	938.899	768.09	896.426	769.626	879.416	1128.24	1091.99	955.705	659.893
LOC_Os02g08370	568.956	539.817	643.146	671.957	691.432	904.243	606.311	571.861	666.436	710.628	834.716	809.974	560.874
LOC_Os03g38800	17.6416	16.3233	13.868	19.3371	17.8449	85.715	18.7304	15.4451	14.4299	18.9983	27.7006	34.7567	10.8457
LOC_Os01g11760	46.59	36.1896	35.853	36.1896	34.9455	34.3397	38.2286	36.7289	36.7758	32.0436	30.0767	36.1896	45.7575
LOC_Os09g32740	200.243	187.705	190.864	215.807	239.243	216.546	197.388	181.551	209.875	193.32	239.359	196.292	175.017
LOC_Os04g43560	30.7266	32.6086	19.7446	16.5748	25.3535	18.712	50.3909	49.4691	21.9403	21.9449	16.1001	31.5662	38.3416
LOC_Os01g47350	834.983	410.907	447.637	749.407	955.069	570.262	767.923	378.768	445.09	794.992	1181.08	792.294	824.309
LOC_Os04g32710	3156.11	2916.28	3966.87	3846.08	3740.44	3602.25	3676.59	2771.59	3908.67	3992.55	3676.59	4282.68	2478.22
LOC_Os01g11790	10.634	9.60961	9.795	8.8238	8.95076	10.0719	10.1568	10.8871	9.88221	8.90115	9.60961	8.96243	9.40584
LOC_Os03g31400	385.09	432.418	411.563	449.914	387.844	363.604	391.483	446.86	439.143	393.693	385.694	347.952	334.759
LOC_Os08g41580	26.0024	31.4571	31.1759	36.8095	48.186	33.5946	29.5158	25.0845	43.9427	37.8815	34.898	27.0125	21.4393
LOC_Os04g43270	11.1021	11.4263	11.4263	12.0054	12.125	13.341	11.3369	11.4263	11.018	12.8155	11.7314	13.2994	10.9742
LOC_Os08g10450	482.56	492.477	468.883	535.363	667.38	540.551	558.474	537.32	535.488	584.18	637.064	582.159	478.933
LOC_Os04g34140	55.4613	53.097	48.5069	82.2442	54.7476	79.7208	50.1857	46.3243	54.8715	78.7076	94.705	91.5349	62.2265
LOC_Os08g44240	388.27	356.295	389.841	415.251	426.067	658.039	334.243	274.301	327.013	362.529	501.219	487.967	426.102
LOC_Os06g41780	198.902	256.197	238.439	312.538	291.051	282.776	258.631	257.09	263.473	296.659	307.736	287.938	182.994
LOC_Os11g05070	50.0712	44.1264	43.1135	46.4663	52.3867	57.1042	65.9481	37.0526	41.8728	50.0712	69.5666	69.3857	50.5143
LOC_Os06g38550	104.472	166.32	186.487	163.91	159.164	134.608	151.603	165.147	211.449	187.136	164.584	156.029	111.153
[truncated: 226 more rows]
