# Supplementary material for: A genome scale metabolic network for rice and accompanying analysis of tryptophan, auxin and serotonin biosynthesis regulation under biotic stress
Source: Rice (N Y). 2013 May 29;6:15. doi: 10.1186/1939-8433-6-15 (PMC4883713; doi:10.1186/1939-8433-6-15)
Supplement: Supplementary file 7 — Additional file 7: Table S3: Rice tryptophan biosynthetic enzyme interactors based on the RiceNet. We probed the rice probabilistic functional network, RiceNet (http://www.functionalnet.org/ricenet/) to find proteins that interact with tryptophan biosynthetic pathway enzymes. Nodes represent genes/proteins while edges represent interactions. Column-A is node/interactor-1, column-B is relationship (network edge) and Column-C is node/interactor-2. (XLSX 33 KB) [file 12284_2013_52_MOESM7_ESM.xlsx]

## Sheet: Sheet1
LOC_Os02g47940	fc	LOC_Os08g04180
LOC_Os01g71400	fc	LOC_Os07g08430
LOC_Os03g18570	fc	LOC_Os04g38950
LOC_Os03g18570	fc	LOC_Os03g50880
LOC_Os05g49770	fc	LOC_Os06g48620
LOC_Os03g01180	fc	LOC_Os07g08430
LOC_Os03g01180	fc	LOC_Os03g03450
LOC_Os03g01180	fc	LOC_Os08g04180
LOC_Os03g01180	fc	LOC_Os03g58260
LOC_Os03g01180	fc	LOC_Os03g50880
LOC_Os02g38230	fc	LOC_Os07g08430
LOC_Os02g38230	fc	LOC_Os03g03450
LOC_Os02g38230	fc	LOC_Os08g04180
LOC_Os05g49420	fc	LOC_Os06g42560
LOC_Os05g36070	fc	LOC_Os07g08430
LOC_Os02g21970	fc	LOC_Os03g15780
LOC_Os02g21970	fc	LOC_Os03g50880
LOC_Os01g47530	fc	LOC_Os04g38950
LOC_Os01g47530	fc	LOC_Os03g50880
LOC_Os05g06750	fc	LOC_Os07g08430
LOC_Os04g40410	fc	LOC_Os07g08430
LOC_Os02g40830	fc	LOC_Os03g03450
LOC_Os02g04230	fc	LOC_Os04g38950
LOC_Os02g04230	fc	LOC_Os03g50880
LOC_Os01g18670	fc	LOC_Os03g50880
LOC_Os01g68940	fc	LOC_Os08g04180
LOC_Os01g68940	fc	LOC_Os03g15780
LOC_Os01g68940	fc	LOC_Os03g50880
LOC_Os01g68940	fc	LOC_Os03g61120
LOC_Os02g13140	fc	LOC_Os06g42560
LOC_Os03g63410	fc	LOC_Os07g08430
LOC_Os03g48930	fc	LOC_Os08g04180
LOC_Os03g27210	fc	LOC_Os06g48620
LOC_Os03g09180	fc	LOC_Os09g08130
LOC_Os03g09180	fc	LOC_Os03g58260
LOC_Os06g45250	fc	LOC_Os07g08430
LOC_Os06g45250	fc	LOC_Os08g04180
LOC_Os03g58260	fc	LOC_Os06g48620
LOC_Os03g58260	fc	LOC_Os09g27830
LOC_Os03g58260	fc	LOC_Os06g42560
LOC_Os03g58260	fc	LOC_Os05g19954
LOC_Os03g58260	fc	LOC_Os12g09290
LOC_Os03g58260	fc	LOC_Os11g37920
LOC_Os03g58260	fc	LOC_Os09g19734
LOC_Os03g58260	fc	LOC_Os12g42870
LOC_Os03g58260	fc	LOC_Os03g61120
LOC_Os03g58260	fc	LOC_Os04g39270
LOC_Os03g58260	fc	LOC_Os10g35940
LOC_Os03g58260	fc	LOC_Os09g08130
LOC_Os03g58260	fc	LOC_Os08g04180
LOC_Os03g58260	fc	LOC_Os08g41910
LOC_Os03g58260	fc	LOC_Osp1g00440
LOC_Os03g58260	fc	LOC_Os08g23150
LOC_Os03g58260	fc	LOC_Os08g17680
LOC_Os02g54700	fc	LOC_Os03g50880
LOC_Os01g74650	fc	LOC_Os07g08430
LOC_Os01g74650	fc	LOC_Os03g03450
LOC_Os01g74650	fc	LOC_Os08g04180
LOC_Os01g74650	fc	LOC_Os06g42560
LOC_Os01g74650	fc	LOC_Os03g58260
LOC_Os01g74650	fc	LOC_Os03g50880
LOC_Os01g74650	fc	LOC_Os03g61120
LOC_Os01g73890	fc	LOC_Os04g38950
LOC_Os01g73890	fc	LOC_Os03g50880
LOC_Os02g08180	fc	LOC_Os07g08430
LOC_Os02g08180	fc	LOC_Os03g03450
LOC_Os02g08180	fc	LOC_Os08g04180
LOC_Os02g08180	fc	LOC_Os03g58260
LOC_Os02g08180	fc	LOC_Os03g50880
LOC_Os02g03260	fc	LOC_Os08g04180
LOC_Os03g16390	fc	LOC_Os04g38950
LOC_Os03g08060	fc	LOC_Os06g48620
LOC_Os03g08060	fc	LOC_Os03g15780
LOC_Os03g08060	fc	LOC_Os03g50880
LOC_Os02g58510	fc	LOC_Os04g38950
LOC_Os02g58510	fc	LOC_Os03g50880
LOC_Os04g38950	fc	LOC_Os11g06390
LOC_Os04g38950	fc	LOC_Os06g07140
LOC_Os04g38950	fc	LOC_Os08g37874
LOC_Os04g38950	fc	LOC_Os04g46930
LOC_Os04g38950	fc	LOC_Os08g33340
LOC_Os04g38950	fc	LOC_Os11g35500
LOC_Os04g38950	fc	LOC_Os05g01710
LOC_Os04g38950	fc	LOC_Os05g49770
LOC_Os04g38950	fc	LOC_Os06g15420
LOC_Os04g38950	fc	LOC_Os11g36180
LOC_Os04g38950	fc	LOC_Os05g01600
LOC_Os04g38950	fc	LOC_Os05g07860
LOC_Os04g38950	fc	LOC_Os06g45910
LOC_Os04g38950	fc	LOC_Os10g41999
LOC_Os04g38950	fc	LOC_Os07g07550
LOC_Os04g38950	fc	LOC_Os06g26340
LOC_Os04g38950	fc	LOC_Os11g16390
LOC_Os04g38950	fc	LOC_Os09g19734
LOC_Os04g38950	fc	LOC_Os09g30414
LOC_Os04g38950	fc	LOC_Os05g44990
LOC_Os04g38950	fc	LOC_Os05g36290
LOC_Os04g38950	fc	LOC_Os12g36950
LOC_Os04g38950	fc	LOC_Os05g46620
LOC_Os04g38950	fc	LOC_Os06g07860
LOC_Os04g38950	fc	LOC_Os11g48080
LOC_Os04g38950	fc	LOC_Os08g23150
LOC_Os04g38950	fc	LOC_Os10g34750
LOC_Os04g38950	fc	LOC_Os12g38860
LOC_Os04g38950	fc	LOC_Os06g07960
LOC_Os04g38950	fc	LOC_Os08g34240
LOC_Os04g38950	fc	LOC_Os10g42040
LOC_Os04g38950	fc	LOC_Os06g07978
LOC_Os04g38950	fc	LOC_Os06g48620
LOC_Os04g38950	fc	LOC_Os09g37120
LOC_Os04g38950	fc	LOC_Os09g24200
LOC_Os04g38950	fc	LOC_Os06g15360
LOC_Os04g38950	fc	LOC_Os06g49430
LOC_Os04g38950	fc	LOC_Os06g07878
LOC_Os04g38950	fc	LOC_Os10g36650
LOC_Os04g38950	fc	LOC_Os11g20384
LOC_Os04g38950	fc	LOC_Os05g04510
LOC_Os04g38950	fc	LOC_Os07g01020
LOC_Os04g38950	fc	LOC_Os11g01510
LOC_Os04g38950	fc	LOC_Os05g50120
LOC_Os04g38950	fc	LOC_Os04g39270
LOC_Os04g38950	fc	LOC_Os07g10250
LOC_Os04g38950	fc	LOC_Os07g46520
LOC_Os04g38950	fc	LOC_Os09g08130
LOC_Os04g38950	fc	LOC_Os08g04180
LOC_Os04g38950	fc	LOC_Os06g04280
LOC_Os04g38950	fc	LOC_Os05g49520
LOC_Os04g38950	fc	LOC_Os07g42180
LOC_Os04g38950	fc	LOC_Os10g01080
LOC_Os04g38950	fc	LOC_Os12g01520
LOC_Os04g38950	fc	LOC_Os09g32810
LOC_Os04g38950	fc	LOC_Os05g27940
LOC_Os04g38950	fc	LOC_Os05g49140
LOC_Os02g28810	fc	LOC_Os08g04180
LOC_Os06g06460	fc	LOC_Os08g04180
LOC_Os03g58290	fc	LOC_Os06g45250
LOC_Os03g58290	fc	LOC_Os10g26010
LOC_Os03g58290	fc	LOC_Os06g48620
LOC_Os03g58290	fc	LOC_Os12g42870
LOC_Os03g58290	fc	LOC_Os03g61120
LOC_Os03g58290	fc	LOC_Os04g39270
LOC_Os03g58290	fc	LOC_Os10g35940
LOC_Os03g58290	fc	LOC_Os10g37340
LOC_Os03g58290	fc	LOC_Os08g04180
LOC_Os03g58290	fc	LOC_Os09g08130
LOC_Os03g58290	fc	LOC_Os06g42560
LOC_Os03g58290	fc	LOC_Osp1g00440
LOC_Os03g58290	fc	LOC_Os05g19954
LOC_Os03g58290	fc	LOC_Os08g23150
LOC_Os03g58290	fc	LOC_Os12g09290
LOC_Os08g04180	fc	LOC_Os12g42980
LOC_Os08g04180	fc	LOC_Os08g37874
LOC_Os08g04180	fc	LOC_Os11g09280
LOC_Os08g04180	fc	LOC_Os12g13320
LOC_Os08g04180	fc	LOC_Os09g07500
LOC_Os08g04180	fc	LOC_Os09g17840
LOC_Os08g04180	fc	LOC_Os11g04160
LOC_Os08g04180	fc	LOC_Os11g05730
LOC_Os08g04180	fc	LOC_Os09g27830
LOC_Os08g04180	fc	LOC_Os09g17830
LOC_Os08g04180	fc	LOC_Os10g27340
LOC_Os08g04180	fc	LOC_Os12g09290
LOC_Os08g04180	fc	LOC_Os11g14220
LOC_Os08g04180	fc	LOC_Os08g43560
LOC_Os08g04180	fc	LOC_Os12g03960
LOC_Os08g04180	fc	LOC_Os11g37920
LOC_Os08g04180	fc	LOC_Os09g19734
LOC_Os08g04180	fc	LOC_Os12g07490
LOC_Os08g04180	fc	LOC_Os12g42870
LOC_Os08g04180	fc	LOC_Os10g38930
LOC_Os08g04180	fc	LOC_Os10g37340
LOC_Os08g04180	fc	LOC_Os10g35940
LOC_Os08g04180	fc	LOC_Os09g08130
LOC_Os08g04180	fc	LOC_Os11g48080
LOC_Os08g04180	fc	LOC_Os09g20820
LOC_Os08g04180	fc	LOC_Osp1g00440
LOC_Os08g04180	fc	LOC_Os11g42200
LOC_Os08g04180	fc	LOC_Os09g22450
LOC_Os08g04180	fc	LOC_Os09g29190
LOC_Os08g04180	fc	LOC_Os10g01080
LOC_Os08g04180	fc	LOC_Os08g23150
LOC_Os08g04180	fc	LOC_Os08g17680
LOC_Os02g57100	fc	LOC_Os03g15780
LOC_Os02g57100	fc	LOC_Os03g61120
LOC_Os03g47280	fc	LOC_Os04g38950
LOC_Os04g46930	fc	LOC_Os08g04180
LOC_Os04g46930	fc	LOC_Os06g42560
LOC_Os02g13840	fc	LOC_Os03g03450
LOC_Os01g22010	fc	LOC_Os04g38950
LOC_Os01g22010	fc	LOC_Os03g15780
LOC_Os01g22010	fc	LOC_Os03g50880
LOC_Os01g22010	fc	LOC_Os03g61120
LOC_Os04g08350	fc	LOC_Os08g04180
LOC_Os05g02120	fc	LOC_Os07g08430
LOC_Os02g02530	fc	LOC_Os03g03450
LOC_Os07g12890	fc	LOC_Os08g04180
LOC_Os04g32330	fc	LOC_Os07g08430
LOC_Os04g32330	fc	LOC_Os08g04180
LOC_Os02g36440	fc	LOC_Os03g03450
LOC_Os01g64640	fc	LOC_Os08g04180
LOC_Os01g64640	fc	LOC_Os03g50880
LOC_Os03g61120	fc	LOC_Os06g42120
LOC_Os03g61120	fc	LOC_Os04g46930
LOC_Os03g61120	fc	LOC_Os05g49770
LOC_Os03g61120	fc	LOC_Os05g07860
LOC_Os03g61120	fc	LOC_Os08g23730
LOC_Os03g61120	fc	LOC_Os07g05810
LOC_Os03g61120	fc	LOC_Os08g39080
LOC_Os03g61120	fc	LOC_Os11g37920
LOC_Os03g61120	fc	LOC_Os11g16390
LOC_Os03g61120	fc	LOC_Os08g41730
LOC_Os03g61120	fc	LOC_Os07g08840
LOC_Os03g61120	fc	LOC_Os11g04670
LOC_Os03g61120	fc	LOC_Os05g38150
LOC_Os03g61120	fc	LOC_Os12g36950
LOC_Os03g61120	fc	LOC_Os08g23150
LOC_Os03g61120	fc	LOC_Os07g08430
LOC_Os03g61120	fc	LOC_Os12g04440
LOC_Os03g61120	fc	LOC_Os08g44680
LOC_Os03g61120	fc	LOC_Os06g48620
LOC_Os03g61120	fc	LOC_Os08g36150
LOC_Os03g61120	fc	LOC_Os08g44240
LOC_Os03g61120	fc	LOC_Os07g31884
LOC_Os03g61120	fc	LOC_Os06g42560
LOC_Os03g61120	fc	LOC_Os04g38950
LOC_Os03g61120	fc	LOC_Os04g44460
LOC_Os03g61120	fc	LOC_Os05g04510
LOC_Os03g61120	fc	LOC_Os04g39270
LOC_Os03g61120	fc	LOC_Os04g43650
LOC_Os03g61120	fc	LOC_Os07g01870
LOC_Os03g61120	fc	LOC_Os07g46520
LOC_Os03g61120	fc	LOC_Os09g08130
LOC_Os03g61120	fc	LOC_Os08g04180
LOC_Os03g61120	fc	LOC_Os09g32800
LOC_Os03g61120	fc	LOC_Os09g32810
LOC_Os03g50890	fc	LOC_Os04g38950
LOC_Os03g11970	fc	LOC_Os08g04180
LOC_Os02g12800	fc	LOC_Os03g50880
LOC_Os05g23260	fc	LOC_Os07g08430
LOC_Os01g19750	fc	LOC_Os03g50880
LOC_Os07g49250	fc	LOC_Os08g04180
LOC_Os01g23740	fc	LOC_Os07g08430
LOC_Os01g23740	fc	LOC_Os03g03450
LOC_Os01g23740	fc	LOC_Os03g50880
LOC_Os01g62900	fc	LOC_Os03g15780
LOC_Os01g62900	fc	LOC_Os03g61120
LOC_Os07g08430	fc	LOC_Os07g46620
LOC_Os07g08430	fc	LOC_Os07g29410
LOC_Os07g08430	fc	LOC_Os12g32950
LOC_Os07g08430	fc	LOC_Os07g48244
LOC_Os07g08430	fc	LOC_Os09g17830
LOC_Os07g08430	fc	LOC_Os07g12890
LOC_Os07g08430	fc	LOC_Os12g09290
LOC_Os07g08430	fc	LOC_Os11g37920
LOC_Os07g08430	fc	LOC_Os09g19734
LOC_Os07g08430	fc	LOC_Os09g30414
LOC_Os07g08430	fc	LOC_Os08g05880
LOC_Os07g08430	fc	LOC_Os09g04339
LOC_Os07g08430	fc	LOC_Osp1g00440
LOC_Os07g08430	fc	LOC_Os09g22450
LOC_Os07g08430	fc	LOC_Os08g23150
LOC_Os07g08430	fc	LOC_Os08g17680
LOC_Os07g08430	fc	LOC_Os11g38780
LOC_Os07g08430	fc	LOC_Os07g42960
LOC_Os07g08430	fc	LOC_Os09g29370
LOC_Os07g08430	fc	LOC_Os07g10830
LOC_Os07g08430	fc	LOC_Os11g09280
LOC_Os07g08430	fc	LOC_Os07g14270
LOC_Os07g08430	fc	LOC_Os07g35580
LOC_Os07g08430	fc	LOC_Os12g07580
LOC_Os07g08430	fc	LOC_Os09g17840
LOC_Os07g08430	fc	LOC_Os09g27830
LOC_Os07g08430	fc	LOC_Os09g20090
LOC_Os07g08430	fc	LOC_Os07g38970
LOC_Os07g08430	fc	LOC_Os10g27340
LOC_Os07g08430	fc	LOC_Os10g30860
LOC_Os07g08430	fc	LOC_Os12g07490
LOC_Os07g08430	fc	LOC_Os12g42870
LOC_Os07g08430	fc	LOC_Os10g38930
LOC_Os07g08430	fc	LOC_Os10g35940
LOC_Os07g08430	fc	LOC_Os09g08130
LOC_Os07g08430	fc	LOC_Os08g04180
LOC_Os07g08430	fc	LOC_Os11g07040
LOC_Os07g08430	fc	LOC_Os10g39680
LOC_Os07g08430	fc	LOC_Os09g32810
LOC_Os03g50510	fc	LOC_Os08g04180
LOC_Os03g50510	fc	LOC_Os06g42560
LOC_Os02g39570	fc	LOC_Os03g03450
LOC_Os01g59440	fc	LOC_Os07g08430
LOC_Os01g59440	fc	LOC_Os03g03450
LOC_Os01g59440	fc	LOC_Os08g04180
LOC_Os06g40570	fc	LOC_Os06g41090
LOC_Os01g38680	fc	LOC_Os03g03450
LOC_Os05g40990	fc	LOC_Os07g08430
LOC_Os05g49740	fc	LOC_Os07g08430
LOC_Os01g13730	fc	LOC_Os03g50880
LOC_Os07g05820	fc	LOC_Os08g04180
LOC_Os06g05740	fc	LOC_Os07g08430
LOC_Os06g05740	fc	LOC_Os08g04180
LOC_Os02g06670	fc	LOC_Os03g03450
LOC_Os06g19400	fc	LOC_Os06g41090
LOC_Os02g12900	fc	LOC_Os03g03450
LOC_Os02g12900	fc	LOC_Os08g04180
LOC_Os01g50700	fc	LOC_Os03g50880
LOC_Os05g40060	fc	LOC_Os07g08430
LOC_Os02g49590	fc	LOC_Os08g04180
LOC_Os02g36450	fc	LOC_Os03g03450
LOC_Os02g48110	fc	LOC_Os07g08430
LOC_Os02g48110	fc	LOC_Os03g03450
LOC_Os02g48110	fc	LOC_Os08g04180
LOC_Os02g48110	fc	LOC_Os03g50880
LOC_Os06g06180	fc	LOC_Os07g08430
LOC_Os03g57210	fc	LOC_Os03g61120
LOC_Os02g03850	fc	LOC_Os07g08430
LOC_Os02g03850	fc	LOC_Os03g58320
LOC_Os02g03850	fc	LOC_Os03g58300
LOC_Os02g03850	fc	LOC_Os09g19734
LOC_Os02g03850	fc	LOC_Os04g38950
LOC_Os02g03850	fc	LOC_Os06g48620
LOC_Os02g03850	fc	LOC_Os03g15780
LOC_Os02g03850	fc	LOC_Os03g58260
LOC_Os02g03850	fc	LOC_Os03g58290
LOC_Os02g03850	fc	LOC_Os02g16630
LOC_Os02g03850	fc	LOC_Os03g61120
LOC_Os02g03850	fc	LOC_Os04g39270
LOC_Os02g03850	fc	LOC_Os08g04180
LOC_Os02g03850	fc	LOC_Os09g08130
LOC_Os02g03850	fc	LOC_Os03g50880
LOC_Os02g03850	fc	LOC_Os08g23150
LOC_Os03g16020	fc	LOC_Os03g50880
LOC_Os04g38700	fc	LOC_Os09g08130
LOC_Os01g64100	fc	LOC_Os03g50880
LOC_Os03g08010	fc	LOC_Os06g48620
LOC_Os03g08010	fc	LOC_Os03g15780
LOC_Os03g08010	fc	LOC_Os03g50880
LOC_Os03g27590	fc	LOC_Os07g08430
LOC_Os03g27590	fc	LOC_Os08g04180
LOC_Os01g08260	fc	LOC_Os02g16630
LOC_Os06g04030	fc	LOC_Os08g04180
LOC_Os07g38560	fc	LOC_Os08g04180
LOC_Os04g41950	fc	LOC_Os07g08430
LOC_Os03g16040	fc	LOC_Os03g50880
LOC_Os02g51660	fc	LOC_Os03g03450
LOC_Os02g51660	fc	LOC_Os09g08130
LOC_Os02g51660	fc	LOC_Os03g58260
LOC_Os06g19690	fc	LOC_Os07g08430
LOC_Os03g45320	fc	LOC_Os07g08430
LOC_Os03g45320	fc	LOC_Os03g58320
LOC_Os03g45320	fc	LOC_Os08g04180
LOC_Os03g45320	fc	LOC_Os03g58300
LOC_Os03g45320	fc	LOC_Os03g58290
LOC_Os02g32490	fc	LOC_Os07g08430
LOC_Os02g32490	fc	LOC_Os03g03450
LOC_Os02g32490	fc	LOC_Os08g04180
LOC_Os01g49890	fc	LOC_Os06g42560
LOC_Os01g46380	fc	LOC_Os03g03450
LOC_Os03g63720	fc	LOC_Os08g04180
LOC_Os03g58630	fc	LOC_Os03g61120
LOC_Os04g31390	fc	LOC_Os08g04180
LOC_Os01g66500	fc	LOC_Os08g04180
LOC_Os03g20100	fc	LOC_Os07g08430
LOC_Os03g20100	fc	LOC_Os08g04180
LOC_Os03g18080	fc	LOC_Os03g50880
LOC_Os03g53800	fc	LOC_Os07g08430
LOC_Os03g53800	fc	LOC_Os08g04180
LOC_Os03g53800	fc	LOC_Os03g58260
LOC_Os03g53800	fc	LOC_Os03g61120
LOC_Os01g04370	fc	LOC_Os03g50880
LOC_Os01g38670	fc	LOC_Os03g03450
LOC_Os02g50350	fc	LOC_Os08g04180
LOC_Os02g50350	fc	LOC_Os04g38950
LOC_Os02g50350	fc	LOC_Os03g50880
LOC_Os02g35870	fc	LOC_Os07g08430
LOC_Os03g38980	fc	LOC_Os08g04180
LOC_Os01g46570	fc	LOC_Os06g48620
LOC_Os01g46570	fc	LOC_Os04g38950
LOC_Os01g46570	fc	LOC_Os03g15780
LOC_Os01g46570	fc	LOC_Os03g50880
LOC_Os01g46570	fc	LOC_Os03g61120
LOC_Os01g40860	fc	LOC_Os07g08430
LOC_Os01g40860	fc	LOC_Os03g03450
LOC_Os01g40860	fc	LOC_Os08g04180
LOC_Os01g40860	fc	LOC_Os03g58260
LOC_Os01g40860	fc	LOC_Os03g50880
LOC_Os02g44510	fc	LOC_Os07g08430
LOC_Os02g44510	fc	LOC_Os03g03450
LOC_Os04g58090	fc	LOC_Os07g08430
LOC_Os03g61560	fc	LOC_Os07g08430
LOC_Os03g11440	fc	LOC_Os07g08430
LOC_Os03g11440	fc	LOC_Os08g04180
LOC_Os06g50300	fc	LOC_Os07g08430
LOC_Os03g06200	fc	LOC_Os07g08430
LOC_Os03g06200	fc	LOC_Os08g04180
LOC_Os03g06200	fc	LOC_Os03g50880
LOC_Os03g06200	fc	LOC_Os03g61120
LOC_Os04g44460	fc	LOC_Os07g08430
LOC_Os04g44460	fc	LOC_Os08g04180
LOC_Os07g49520	fc	LOC_Os08g04180
LOC_Os03g37290	fc	LOC_Os07g08430
LOC_Os03g37290	fc	LOC_Os08g04180
LOC_Os02g52700	fc	LOC_Os03g03450
LOC_Os04g39270	fc	LOC_Os07g08430
LOC_Os04g39270	fc	LOC_Os08g04180
LOC_Os04g39270	fc	LOC_Os06g42560
LOC_Os04g39270	fc	LOC_Os06g48620
LOC_Os02g56560	fc	LOC_Os04g38950
LOC_Os02g56560	fc	LOC_Os03g50880
LOC_Os04g48380	fc	LOC_Os07g08430
LOC_Os04g48380	fc	LOC_Os08g04180
LOC_Os01g52530	fc	LOC_Os08g04180
LOC_Os01g52530	fc	LOC_Os03g15780
LOC_Os03g18580	fc	LOC_Os04g38950
LOC_Os03g18580	fc	LOC_Os03g50880
LOC_Os03g56800	fc	LOC_Os08g04180
LOC_Os03g56800	fc	LOC_Os04g38950
LOC_Os01g14100	fc	LOC_Os08g04180
LOC_Os01g44050	fc	LOC_Os08g04180
LOC_Os01g44050	fc	LOC_Os04g38950
LOC_Os01g44050	fc	LOC_Os03g15780
LOC_Os01g44050	fc	LOC_Os03g50880
LOC_Os01g44050	fc	LOC_Os03g61120
LOC_Os05g04170	fc	LOC_Os07g08430
LOC_Os01g42410	fc	LOC_Os02g16630
LOC_Os03g16030	fc	LOC_Os03g50880
LOC_Os02g52710	fc	LOC_Os03g03450
LOC_Os03g26440	fc	LOC_Os07g08430
LOC_Os03g26440	fc	LOC_Os03g58320
LOC_Os03g26440	fc	LOC_Os03g58300
LOC_Os03g26440	fc	LOC_Os08g04180
LOC_Os03g26440	fc	LOC_Os03g58290
LOC_Os05g03620	fc	LOC_Os07g08430
LOC_Os03g48310	fc	LOC_Os03g50880
LOC_Os05g06430	fc	LOC_Os07g08430
LOC_Os01g42370	fc	LOC_Os02g16630
LOC_Os03g19080	fc	LOC_Os05g30750
LOC_Os01g04380	fc	LOC_Os03g50880
LOC_Os01g54370	fc	LOC_Os03g03450
LOC_Os01g13060	fc	LOC_Os03g50880
LOC_Os02g02524	fc	LOC_Os07g08430
LOC_Os02g02524	fc	LOC_Os03g03450
LOC_Os02g02524	fc	LOC_Os08g04180
LOC_Os02g02524	fc	LOC_Os03g50880
LOC_Os03g13070	fc	LOC_Os07g08430
LOC_Os05g01440	fc	LOC_Os08g04180
LOC_Os03g27480	fc	LOC_Os08g04180
LOC_Os03g08050	fc	LOC_Os06g48620
LOC_Os03g08050	fc	LOC_Os03g15780
LOC_Os03g08050	fc	LOC_Os03g50880
LOC_Os01g58730	fc	LOC_Os07g08430
LOC_Os01g58730	fc	LOC_Os03g03450
LOC_Os01g58730	fc	LOC_Os08g04180
LOC_Os01g58730	fc	LOC_Os03g58260
LOC_Os01g58730	fc	LOC_Os03g50880
LOC_Os03g15770	fc	LOC_Os08g04180
LOC_Os01g67740	fc	LOC_Os04g38950
LOC_Os01g67740	fc	LOC_Os03g50880
LOC_Os01g54020	fc	LOC_Os04g38950
LOC_Os03g01850	fc	LOC_Os03g15780
LOC_Os02g47850	fc	LOC_Os06g48620
LOC_Os07g14270	fc	LOC_Os08g04180
LOC_Os02g36340	fc	LOC_Os03g03450
LOC_Os02g36340	fc	LOC_Os03g15780
LOC_Os05g41010	fc	LOC_Os07g08430
LOC_Os01g52560	fc	LOC_Os02g16630
LOC_Os04g35290	fc	LOC_Os07g08430
LOC_Os01g64630	fc	LOC_Os04g38950
LOC_Os01g64630	fc	LOC_Os03g50880
LOC_Os02g08300	fc	LOC_Os03g50880
LOC_Os03g61670	fc	LOC_Os07g08430
LOC_Os03g08280	fc	LOC_Os08g04180
LOC_Os02g10630	fc	LOC_Os04g39680
LOC_Os02g10630	fc	LOC_Os06g41090
LOC_Os02g10630	fc	LOC_Os05g30750
LOC_Os01g27750	fc	LOC_Os03g03450
LOC_Os01g27750	fc	LOC_Os02g16630
LOC_Os01g27750	fc	LOC_Os03g61120
LOC_Os03g18010	fc	LOC_Os04g39680
LOC_Os03g18010	fc	LOC_Os06g41090
LOC_Os03g18010	fc	LOC_Os05g30750
LOC_Os03g49750	fc	LOC_Os04g38950
LOC_Os03g49750	fc	LOC_Os03g50880
LOC_Os01g68950	fc	LOC_Os08g04180
LOC_Os01g68950	fc	LOC_Os03g15780
LOC_Os01g68950	fc	LOC_Os03g50880
LOC_Os01g68950	fc	LOC_Os03g61120
LOC_Os05g49460	fc	LOC_Os06g48620
LOC_Os01g32800	fc	LOC_Os03g15780
LOC_Os01g32800	fc	LOC_Os03g50880
LOC_Os01g55870	fc	LOC_Os03g15780
LOC_Os01g55870	fc	LOC_Os03g61120
LOC_Os06g50154	fc	LOC_Os07g08430
LOC_Os03g18130	fc	LOC_Os03g50880
LOC_Os03g44484	fc	LOC_Os03g50880
LOC_Os01g42380	fc	LOC_Os02g16630
LOC_Os06g39260	fc	LOC_Os07g08430
LOC_Os06g39260	fc	LOC_Os08g04180
LOC_Os04g10240	fc	LOC_Os07g08430
LOC_Os01g38970	fc	LOC_Os06g48620
LOC_Os01g38970	fc	LOC_Os03g15780
LOC_Os01g38970	fc	LOC_Os03g50880
LOC_Os06g36880	fc	LOC_Os08g04180
LOC_Os03g03450	fc	LOC_Os04g52370
LOC_Os03g03450	fc	LOC_Os07g46620
LOC_Os03g03450	fc	LOC_Os03g11900
LOC_Os03g03450	fc	LOC_Os12g42850
LOC_Os03g03450	fc	LOC_Os12g32950
LOC_Os03g03450	fc	LOC_Os06g50154
LOC_Os03g03450	fc	LOC_Os11g14950
LOC_Os03g03450	fc	LOC_Os06g39260
LOC_Os03g03450	fc	LOC_Os05g36070
LOC_Os03g03450	fc	LOC_Os10g33630
LOC_Os03g03450	fc	LOC_Os04g10240
LOC_Os03g03450	fc	LOC_Os06g36880
LOC_Os03g03450	fc	LOC_Os06g45110
LOC_Os03g03450	fc	LOC_Os04g40410
LOC_Os03g03450	fc	LOC_Os07g03960
LOC_Os03g03450	fc	LOC_Os08g05880
LOC_Os03g03450	fc	LOC_Os08g41910
LOC_Os03g03450	fc	LOC_Os11g38780
LOC_Os03g03450	fc	LOC_Os03g09180
LOC_Os03g03450	fc	LOC_Os12g04440
LOC_Os03g03450	fc	LOC_Os09g29370
LOC_Os03g03450	fc	LOC_Os07g10830
LOC_Os03g03450	fc	LOC_Os03g39710
LOC_Os03g03450	fc	LOC_Os03g58260
LOC_Os03g03450	fc	LOC_Os11g09280
LOC_Os03g03450	fc	LOC_Os12g34874
LOC_Os03g03450	fc	LOC_Os11g29200
LOC_Os03g03450	fc	LOC_Os09g17840
LOC_Os03g03450	fc	LOC_Os09g27830
LOC_Os03g03450	fc	LOC_Os07g38970
LOC_Os03g03450	fc	LOC_Os09g15330
LOC_Os03g03450	fc	LOC_Os06g01790
LOC_Os03g03450	fc	LOC_Os04g38950
LOC_Os03g03450	fc	LOC_Os03g58290
LOC_Os03g03450	fc	LOC_Os06g04900
LOC_Os03g03450	fc	LOC_Os08g04180
LOC_Os03g03450	fc	LOC_Os05g44360
LOC_Os03g03450	fc	LOC_Os03g53650
LOC_Os03g03450	fc	LOC_Os04g30760
LOC_Os03g03450	fc	LOC_Os09g29190
LOC_Os03g03450	fc	LOC_Os08g10600
LOC_Os03g03450	fc	LOC_Os07g34520
LOC_Os03g03450	fc	LOC_Os04g08350
LOC_Os03g03450	fc	LOC_Os07g12890
LOC_Os03g03450	fc	LOC_Os12g07230
LOC_Os03g03450	fc	LOC_Os03g51430
LOC_Os03g03450	fc	LOC_Os03g61120
LOC_Os03g03450	fc	LOC_Os05g23260
LOC_Os03g03450	fc	LOC_Os08g23150
LOC_Os03g03450	fc	LOC_Os03g04169
LOC_Os03g03450	fc	LOC_Os07g07070
LOC_Os03g03450	fc	LOC_Os08g17680
LOC_Os03g03450	fc	LOC_Os07g08430
LOC_Os03g03450	fc	LOC_Os09g09520
LOC_Os03g03450	fc	LOC_Os04g37970
LOC_Os03g03450	fc	LOC_Os07g37320
LOC_Os03g03450	fc	LOC_Os05g49740
LOC_Os03g03450	fc	LOC_Os06g05740
LOC_Os03g03450	fc	LOC_Os10g30860
LOC_Os03g03450	fc	LOC_Os04g38026
LOC_Os03g03450	fc	LOC_Os06g51280
LOC_Os03g03450	fc	LOC_Os12g07490
LOC_Os03g03450	fc	LOC_Os04g37990
LOC_Os03g03450	fc	LOC_Os11g07040
LOC_Os03g03450	fc	LOC_Os06g06180
LOC_Os03g03450	fc	LOC_Os04g38010
LOC_Os03g03450	fc	LOC_Os04g38700
LOC_Os03g03450	fc	LOC_Os04g32950
LOC_Os03g03450	fc	LOC_Os03g27590
LOC_Os03g03450	fc	LOC_Os06g05690
LOC_Os03g03450	fc	LOC_Os07g48244
LOC_Os03g03450	fc	LOC_Os05g23720
LOC_Os03g03450	fc	LOC_Os06g05520
LOC_Os03g03450	fc	LOC_Os06g19690
LOC_Os03g03450	fc	LOC_Os04g38220
LOC_Os03g03450	fc	LOC_Os03g58320
LOC_Os03g03450	fc	LOC_Os05g49800
LOC_Os03g03450	fc	LOC_Os09g19734
LOC_Os03g03450	fc	LOC_Os03g14990
LOC_Os03g03450	fc	LOC_Os03g53800
LOC_Os03g03450	fc	LOC_Os07g42960
LOC_Os03g03450	fc	LOC_Os12g42980
LOC_Os03g03450	fc	LOC_Os03g15780
LOC_Os03g03450	fc	LOC_Os04g37980
LOC_Os03g03450	fc	LOC_Os09g20090
LOC_Os03g03450	fc	LOC_Os03g58580
LOC_Os03g03450	fc	LOC_Os04g58090
LOC_Os03g03450	fc	LOC_Os04g55720
LOC_Os03g03450	fc	LOC_Os03g11440
LOC_Os03g03450	fc	LOC_Os06g50300
LOC_Os03g03450	fc	LOC_Os06g05700
LOC_Os03g03450	fc	LOC_Os03g37290
LOC_Os03g03450	fc	LOC_Os04g39270
LOC_Os03g03450	fc	LOC_Os10g38930
LOC_Os03g03450	fc	LOC_Os04g56620
LOC_Os03g03450	fc	LOC_Os07g01560
LOC_Os03g03450	fc	LOC_Os04g48380
LOC_Os03g03450	fc	LOC_Os09g32810
LOC_Os03g03450	fc	LOC_Os05g04170
LOC_Os03g03450	fc	LOC_Os05g38570
LOC_Os03g03450	fc	LOC_Os09g24924
LOC_Os03g03450	fc	LOC_Os05g06430
LOC_Os03g03450	fc	LOC_Os09g17830
LOC_Os03g03450	fc	LOC_Os09g12590
LOC_Os03g03450	fc	LOC_Os10g30090
LOC_Os03g03450	fc	LOC_Os11g37920
LOC_Os03g03450	fc	LOC_Os06g36840
LOC_Os03g03450	fc	LOC_Os04g08828
LOC_Os03g03450	fc	LOC_Os06g16260
LOC_Os03g03450	fc	LOC_Os03g08624
LOC_Os03g03450	fc	LOC_Os07g10590
LOC_Os03g03450	fc	LOC_Os06g49480
LOC_Os03g03450	fc	LOC_Os11g04670
LOC_Os03g03450	fc	LOC_Os09g04339
LOC_Os03g03450	fc	LOC_Os03g50880
LOC_Os03g03450	fc	LOC_Os03g45170
LOC_Os03g03450	fc	LOC_Os06g44374
LOC_Os03g03450	fc	LOC_Os03g58300
LOC_Os03g03450	fc	LOC_Os06g48620
LOC_Os03g03450	fc	LOC_Os10g41190
LOC_Os03g03450	fc	LOC_Os05g05230
LOC_Os03g03450	fc	LOC_Os07g14270
LOC_Os03g03450	fc	LOC_Os03g56580
LOC_Os03g03450	fc	LOC_Os11g38160
LOC_Os03g03450	fc	LOC_Os07g35580
LOC_Os03g03450	fc	LOC_Os03g05520
LOC_Os03g03450	fc	LOC_Os08g08070
LOC_Os03g03450	fc	LOC_Os05g41010
LOC_Os03g03450	fc	LOC_Os06g42560
LOC_Os03g03450	fc	LOC_Os05g06440
LOC_Os03g03450	fc	LOC_Os05g41610
LOC_Os03g03450	fc	LOC_Os06g34040
LOC_Os03g03450	fc	LOC_Os03g36730
LOC_Os03g03450	fc	LOC_Os09g08130
LOC_Os03g03450	fc	LOC_Os03g61670
LOC_Os06g45110	fc	LOC_Os07g08430
LOC_Os01g37690	fc	LOC_Os03g15780
LOC_Os03g11660	fc	LOC_Os08g04180
LOC_Os03g11660	fc	LOC_Os06g42560
LOC_Os04g28180	fc	LOC_Os08g04180
LOC_Os05g39310	fc	LOC_Os08g04180
LOC_Os01g24010	fc	LOC_Os02g16630
LOC_Os03g18380	fc	LOC_Os03g50880
LOC_Os04g08824	fc	LOC_Os08g04180
LOC_Os02g40860	fc	LOC_Os04g38950
LOC_Os02g40860	fc	LOC_Os03g50880
LOC_Os01g50100	fc	LOC_Os07g08430
LOC_Os05g36280	fc	LOC_Os08g04180
LOC_Os02g11870	fc	LOC_Os03g50880
LOC_Os01g18860	fc	LOC_Os04g38950
LOC_Os01g18860	fc	LOC_Os03g15780
LOC_Os01g18860	fc	LOC_Os03g50880
LOC_Os01g18860	fc	LOC_Os03g61120
LOC_Os01g57570	fc	LOC_Os03g03450
LOC_Os03g27310	fc	LOC_Os08g04180
LOC_Os03g27310	fc	LOC_Os03g50880
LOC_Os03g61970	fc	LOC_Os04g38950
LOC_Os02g52250	fc	LOC_Os08g04180
LOC_Os05g44360	fc	LOC_Os07g08430
LOC_Os05g44360	fc	LOC_Os08g04180
LOC_Os05g11870	fc	LOC_Os06g48620
LOC_Os06g06510	fc	LOC_Os08g04180
LOC_Os03g53650	fc	LOC_Os08g04180
LOC_Os03g04140	fc	LOC_Os07g08430
LOC_Os03g04140	fc	LOC_Os08g04180
LOC_Os03g04140	fc	LOC_Os03g50880
LOC_Os03g43760	fc	LOC_Os03g50880
LOC_Os01g16520	fc	LOC_Os03g15780
LOC_Os01g16520	fc	LOC_Os03g50880
LOC_Os06g42120	fc	LOC_Os07g08430
LOC_Os06g42120	fc	LOC_Os08g04180
LOC_Os03g01170	fc	LOC_Os03g03450
LOC_Os02g18320	fc	LOC_Os03g50880
LOC_Os02g18320	fc	LOC_Os03g61120
LOC_Os03g51600	fc	LOC_Os08g04180
LOC_Os01g49680	fc	LOC_Os04g38950
LOC_Os01g49680	fc	LOC_Os03g50880
LOC_Os01g72240	fc	LOC_Os07g08430
LOC_Os01g72240	fc	LOC_Os02g16630
LOC_Os04g41960	fc	LOC_Os06g42560
LOC_Os01g04360	fc	LOC_Os03g50880
LOC_Os01g62840	fc	LOC_Os03g15780
LOC_Os01g62840	fc	LOC_Os03g50880
LOC_Os03g49580	fc	LOC_Os08g04180
LOC_Os01g68324	fc	LOC_Os07g08430
LOC_Os01g68324	fc	LOC_Os03g03450
LOC_Os01g68324	fc	LOC_Os08g04180
LOC_Os01g68324	fc	LOC_Os03g50880
LOC_Os03g62500	fc	LOC_Os04g38950
LOC_Os01g40640	fc	LOC_Os07g08430
LOC_Os01g40640	fc	LOC_Os03g58320
LOC_Os01g40640	fc	LOC_Os03g58300
LOC_Os01g40640	fc	LOC_Os03g58260
LOC_Os01g40640	fc	LOC_Os03g58290
LOC_Os01g40640	fc	LOC_Os02g16630
LOC_Os01g40640	fc	LOC_Os08g04180
LOC_Os01g40640	fc	LOC_Os06g42560
LOC_Os03g40110	fc	LOC_Os03g50880
LOC_Os01g49190	fc	LOC_Os03g50880
LOC_Os02g36950	fc	LOC_Os07g08430
LOC_Os03g57220	fc	LOC_Os08g04180
LOC_Os03g04169	fc	LOC_Os08g04180
LOC_Os03g04169	fc	LOC_Os03g15780
LOC_Os03g04169	fc	LOC_Os03g61120
LOC_Os05g39320	fc	LOC_Os08g04180
LOC_Os01g47070	fc	LOC_Os04g38950
LOC_Os01g47070	fc	LOC_Os03g50880
LOC_Os03g24070	fc	LOC_Os04g38950
LOC_Os03g24070	fc	LOC_Os03g50880
LOC_Os05g03610	fc	LOC_Os06g41090
LOC_Os05g03610	fc	LOC_Os05g30750
LOC_Os01g59110	fc	LOC_Os07g08430
LOC_Os01g59110	fc	LOC_Os03g03450
LOC_Os02g51810	fc	LOC_Os03g50880
LOC_Os01g55040	fc	LOC_Os03g03450
LOC_Os01g45620	fc	LOC_Os04g38950
LOC_Os01g45620	fc	LOC_Os03g50880
LOC_Os01g73310	fc	LOC_Os04g38950
LOC_Os01g73310	fc	LOC_Os03g50880
LOC_Os03g15960	fc	LOC_Os03g50880
LOC_Os02g08270	fc	LOC_Os04g38950
LOC_Os02g08270	fc	LOC_Os06g48620
LOC_Os02g08270	fc	LOC_Os03g50880
LOC_Os02g44000	fc	LOC_Os03g03450
LOC_Os04g32950	fc	LOC_Os07g08430
LOC_Os01g71270	fc	LOC_Os08g04180
LOC_Os01g18800	fc	LOC_Os03g50880
LOC_Os06g05690	fc	LOC_Os08g04180
LOC_Os02g38840	fc	LOC_Os04g38950
LOC_Os02g38840	fc	LOC_Os03g50880
LOC_Os07g48244	fc	LOC_Os08g04180
LOC_Os02g06540	fc	LOC_Os03g03450
LOC_Os01g49360	fc	LOC_Os06g41090
LOC_Os04g14680	fc	LOC_Os08g04180
LOC_Os01g59100	fc	LOC_Os07g08430
LOC_Os01g59100	fc	LOC_Os03g03450
LOC_Os06g05520	fc	LOC_Os07g08430
LOC_Os05g23720	fc	LOC_Os07g08430
LOC_Os02g21009	fc	LOC_Os03g61120
LOC_Os02g34884	fc	LOC_Os04g38950
LOC_Os02g34884	fc	LOC_Os03g50880
LOC_Os03g58320	fc	LOC_Os06g13450
LOC_Os03g58320	fc	LOC_Os06g45250
LOC_Os03g58320	fc	LOC_Os10g26010
LOC_Os03g58320	fc	LOC_Os06g48620
LOC_Os03g58320	fc	LOC_Os07g29410
LOC_Os03g58320	fc	LOC_Os06g42560
LOC_Os03g58320	fc	LOC_Os05g19954
LOC_Os03g58320	fc	LOC_Os12g09290
LOC_Os03g58320	fc	LOC_Os10g25950
LOC_Os03g58320	fc	LOC_Os12g42870
LOC_Os03g58320	fc	LOC_Os04g39270
LOC_Os03g58320	fc	LOC_Os03g61120
LOC_Os03g58320	fc	LOC_Os10g37340
LOC_Os03g58320	fc	LOC_Os10g35940
LOC_Os03g58320	fc	LOC_Os09g08130
LOC_Os03g58320	fc	LOC_Os08g04180
LOC_Os03g58320	fc	LOC_Osp1g00440
LOC_Os03g58320	fc	LOC_Os08g23150
LOC_Os02g11050	fc	LOC_Os08g04180
LOC_Os03g19280	fc	LOC_Os08g04180
LOC_Os03g14990	fc	LOC_Os07g08430
LOC_Os03g14990	fc	LOC_Os03g50880
LOC_Os02g36414	fc	LOC_Os03g03450
LOC_Os02g33450	fc	LOC_Os08g04180
LOC_Os02g33450	fc	LOC_Os06g48620
LOC_Os04g34240	fc	LOC_Os08g04180
LOC_Os02g54590	fc	LOC_Os04g38950
LOC_Os02g54590	fc	LOC_Os03g50880
LOC_Os04g40070	fc	LOC_Os06g41090
LOC_Os04g40070	fc	LOC_Os05g30750
LOC_Os07g42960	fc	LOC_Os08g04180
LOC_Os03g25940	fc	LOC_Os03g58320
LOC_Os03g25940	fc	LOC_Os03g58300
LOC_Os03g25940	fc	LOC_Os03g58290
LOC_Os01g43910	fc	LOC_Os04g38950
LOC_Os01g43910	fc	LOC_Os03g50880
LOC_Os03g15780	fc	LOC_Os04g46930
LOC_Os03g15780	fc	LOC_Os08g05490
LOC_Os03g15780	fc	LOC_Os05g49770
LOC_Os03g15780	fc	LOC_Os03g44484
LOC_Os03g15780	fc	LOC_Os07g09310
LOC_Os03g15780	fc	LOC_Os05g07860
LOC_Os03g15780	fc	LOC_Os08g23730
LOC_Os03g15780	fc	LOC_Os03g58320
LOC_Os03g15780	fc	LOC_Os08g39080
LOC_Os03g15780	fc	LOC_Os07g05810
LOC_Os03g15780	fc	LOC_Os11g16390
LOC_Os03g15780	fc	LOC_Os03g58630
LOC_Os03g15780	fc	LOC_Os09g30414
LOC_Os03g15780	fc	LOC_Os08g41730
LOC_Os03g15780	fc	LOC_Os07g08840
LOC_Os03g15780	fc	LOC_Os08g13930
LOC_Os03g15780	fc	LOC_Os11g04670
LOC_Os03g15780	fc	LOC_Os05g38150
LOC_Os03g15780	fc	LOC_Os12g36950
LOC_Os03g15780	fc	LOC_Os04g36810
LOC_Os03g15780	fc	LOC_Os05g37190
LOC_Os03g15780	fc	LOC_Os03g50880
LOC_Os03g15780	fc	LOC_Os08g23150
LOC_Os03g15780	fc	LOC_Os07g08430
LOC_Os03g15780	fc	LOC_Os10g42040
LOC_Os03g15780	fc	LOC_Os08g44680
LOC_Os03g15780	fc	LOC_Os12g16720
LOC_Os03g15780	fc	LOC_Os03g58300
LOC_Os03g15780	fc	LOC_Os12g04440
LOC_Os03g15780	fc	LOC_Os06g48620
LOC_Os03g15780	fc	LOC_Os08g36150
LOC_Os03g15780	fc	LOC_Os12g38900
LOC_Os03g15780	fc	LOC_Os03g58260
LOC_Os03g15780	fc	LOC_Os08g44240
LOC_Os03g15780	fc	LOC_Os12g34874
LOC_Os03g15780	fc	LOC_Os06g42560
LOC_Os03g15780	fc	LOC_Os08g23110
LOC_Os03g15780	fc	LOC_Os03g54890
LOC_Os03g15780	fc	LOC_Os04g38950
LOC_Os03g15780	fc	LOC_Os05g04510
LOC_Os03g15780	fc	LOC_Os03g58290
LOC_Os03g15780	fc	LOC_Os04g39270
LOC_Os03g15780	fc	LOC_Os04g43650
LOC_Os03g15780	fc	LOC_Os07g01870
LOC_Os03g15780	fc	LOC_Os07g46520
LOC_Os03g15780	fc	LOC_Os09g08130
LOC_Os03g15780	fc	LOC_Os08g04180
LOC_Os03g15780	fc	LOC_Os06g04280
LOC_Os03g15780	fc	LOC_Os03g57210
LOC_Os03g15780	fc	LOC_Os09g32800
LOC_Os03g15780	fc	LOC_Os05g49520
LOC_Os03g15780	fc	LOC_Os09g32810
LOC_Os03g18220	fc	LOC_Os08g04180
LOC_Os01g67054	fc	LOC_Os07g08430
LOC_Os01g67054	fc	LOC_Os03g03450
LOC_Os01g28450	fc	LOC_Os07g08430
LOC_Os01g28450	fc	LOC_Os03g03450
LOC_Os01g74200	fc	LOC_Os07g08430
LOC_Os06g41090	fc	LOC_Os08g38440
LOC_Os06g41090	fc	LOC_Os07g49330
LOC_Os06g41090	fc	LOC_Os12g37560
LOC_Os01g26280	fc	LOC_Os04g38950
LOC_Os01g26280	fc	LOC_Os03g50880
LOC_Os03g54890	fc	LOC_Os03g61120
LOC_Os03g58580	fc	LOC_Os07g08430
LOC_Os03g58580	fc	LOC_Os08g04180
LOC_Os01g59920	fc	LOC_Os03g03450
LOC_Os01g59920	fc	LOC_Os08g04180
LOC_Os01g59920	fc	LOC_Os06g42560
LOC_Os04g55720	fc	LOC_Os07g08430
LOC_Os04g55720	fc	LOC_Os08g04180
LOC_Os07g39870	fc	LOC_Os08g04180
LOC_Os01g38510	fc	LOC_Os07g08430
LOC_Os01g38510	fc	LOC_Os03g03450
LOC_Os01g38510	fc	LOC_Os08g04180
LOC_Os01g38510	fc	LOC_Os03g58260
LOC_Os01g38510	fc	LOC_Os03g50880
LOC_Os03g03034	fc	LOC_Os07g08430
LOC_Os03g03034	fc	LOC_Os03g03450
LOC_Os06g05700	fc	LOC_Os08g04180
LOC_Os04g56620	fc	LOC_Os09g08130
LOC_Os03g08020	fc	LOC_Os06g48620
LOC_Os03g08020	fc	LOC_Os03g15780
LOC_Os03g08020	fc	LOC_Os03g50880
LOC_Os01g19150	fc	LOC_Os03g50880
LOC_Os06g10650	fc	LOC_Os06g48620
LOC_Os07g38730	fc	LOC_Os08g04180
LOC_Os01g28500	fc	LOC_Os03g03450
LOC_Os06g39870	fc	LOC_Os08g04180
LOC_Os02g16630	fc	LOC_Os05g38570
LOC_Os02g16630	fc	LOC_Os02g32690
LOC_Os02g16630	fc	LOC_Os03g26440
LOC_Os02g16630	fc	LOC_Os12g42850
LOC_Os02g16630	fc	LOC_Os05g33260
LOC_Os02g16630	fc	LOC_Os09g16380
LOC_Os02g16630	fc	LOC_Os02g51660
LOC_Os02g16630	fc	LOC_Os04g42000
LOC_Os02g16630	fc	LOC_Os03g15120
LOC_Os02g16630	fc	LOC_Os03g02030
LOC_Os02g16630	fc	LOC_Os03g45320
LOC_Os02g16630	fc	LOC_Os12g13720
LOC_Os02g16630	fc	LOC_Os05g19954
LOC_Os02g16630	fc	LOC_Os02g44810
LOC_Os02g16630	fc	LOC_Os12g09290
LOC_Os02g16630	fc	LOC_Os03g58320
LOC_Os02g16630	fc	LOC_Os03g03450
LOC_Os02g16630	fc	LOC_Os10g30090
LOC_Os02g16630	fc	LOC_Os10g25950
LOC_Os02g16630	fc	LOC_Os11g04670
LOC_Os02g16630	fc	LOC_Os03g61120
LOC_Os02g16630	fc	LOC_Os09g16330
LOC_Os02g16630	fc	LOC_Os03g20100
LOC_Os02g16630	fc	LOC_Os08g41910
LOC_Os02g16630	fc	LOC_Os12g32820
LOC_Os02g16630	fc	LOC_Osp1g00440
LOC_Os02g16630	fc	LOC_Os08g23150
LOC_Os02g16630	fc	LOC_Os08g29570
LOC_Os02g16630	fc	LOC_Os03g45170
LOC_Os02g16630	fc	LOC_Os07g08430
LOC_Os02g16630	fc	LOC_Os03g58300
LOC_Os02g16630	fc	LOC_Os03g25940
LOC_Os02g16630	fc	LOC_Os03g09180
LOC_Os02g16630	fc	LOC_Os12g04440
LOC_Os02g16630	fc	LOC_Os06g48620
LOC_Os02g16630	fc	LOC_Os06g45250
LOC_Os02g16630	fc	LOC_Os03g58260
LOC_Os02g16630	fc	LOC_Os03g15780
LOC_Os02g16630	fc	LOC_Os12g34874
LOC_Os02g16630	fc	LOC_Os02g36340
LOC_Os02g16630	fc	LOC_Os06g42560
LOC_Os02g16630	fc	LOC_Os11g37700
LOC_Os02g16630	fc	LOC_Os06g36090
LOC_Os02g16630	fc	LOC_Os03g58290
LOC_Os02g16630	fc	LOC_Os08g43120
LOC_Os02g16630	fc	LOC_Os12g42870
LOC_Os02g16630	fc	LOC_Os04g39270
LOC_Os02g16630	fc	LOC_Os10g37340
LOC_Os02g16630	fc	LOC_Os10g35940
LOC_Os02g16630	fc	LOC_Os09g08130
LOC_Os02g16630	fc	LOC_Os09g16290
LOC_Os02g16630	fc	LOC_Os08g04180
LOC_Os02g16630	fc	LOC_Os02g21340
LOC_Os02g16630	fc	LOC_Os09g32810
LOC_Os05g39950	fc	LOC_Os07g08430
LOC_Os05g39950	fc	LOC_Os08g04180
LOC_Os02g02410	fc	LOC_Os07g08430
LOC_Os02g02410	fc	LOC_Os03g03450
LOC_Os02g02410	fc	LOC_Os03g50880
LOC_Os05g33260	fc	LOC_Os07g08430
LOC_Os03g15120	fc	LOC_Os07g08430
LOC_Os03g15120	fc	LOC_Os06g48620
LOC_Os03g15120	fc	LOC_Os04g38950
LOC_Os03g15120	fc	LOC_Os03g50880
LOC_Os03g02030	fc	LOC_Os07g08430
LOC_Os03g02030	fc	LOC_Os03g58320
LOC_Os03g02030	fc	LOC_Os03g58300
LOC_Os03g02030	fc	LOC_Os08g04180
LOC_Os03g02030	fc	LOC_Os06g42560
LOC_Os03g02030	fc	LOC_Os03g58260
LOC_Os03g02030	fc	LOC_Os03g58290
LOC_Os05g19954	fc	LOC_Os07g08430
LOC_Os05g19954	fc	LOC_Os08g04180
LOC_Os02g47590	fc	LOC_Os08g04180
LOC_Os04g39680	fc	LOC_Os08g38440
LOC_Os04g39680	fc	LOC_Os07g49330
LOC_Os04g39680	fc	LOC_Os12g37560
LOC_Os04g39680	fc	LOC_Os06g40570
LOC_Os04g39680	fc	LOC_Os06g19400
LOC_Os04g39680	fc	LOC_Os04g40070
LOC_Os04g39680	fc	LOC_Os05g03610
LOC_Os02g38200	fc	LOC_Os07g08430
LOC_Os02g38200	fc	LOC_Os03g03450
LOC_Os02g38200	fc	LOC_Os08g04180
LOC_Os04g58470	fc	LOC_Os05g30750
LOC_Os06g16260	fc	LOC_Os07g08430
LOC_Os06g36840	fc	LOC_Os08g04180
LOC_Os02g11760	fc	LOC_Os02g16630
LOC_Os04g08828	fc	LOC_Os07g08430
LOC_Os04g08828	fc	LOC_Os08g04180
LOC_Os03g08624	fc	LOC_Os07g08430
LOC_Os03g08624	fc	LOC_Os03g50880
LOC_Os01g64110	fc	LOC_Os03g50880
LOC_Os06g49480	fc	LOC_Os07g08430
LOC_Os06g49480	fc	LOC_Os08g04180
LOC_Os01g06660	fc	LOC_Os08g04180
LOC_Os03g07300	fc	LOC_Os04g38950
LOC_Os03g07300	fc	LOC_Os03g15780
LOC_Os03g07300	fc	LOC_Os03g50880
LOC_Os03g07300	fc	LOC_Os03g61120
LOC_Os02g36940	fc	LOC_Os07g08430
LOC_Os05g47640	fc	LOC_Os08g04180
LOC_Os05g47640	fc	LOC_Os06g42560
LOC_Os01g42350	fc	LOC_Os02g16630
LOC_Os06g45380	fc	LOC_Os07g08430
LOC_Os03g50880	fc	LOC_Os05g49460
LOC_Os03g50880	fc	LOC_Os07g09340
LOC_Os03g50880	fc	LOC_Os06g07140
LOC_Os03g50880	fc	LOC_Os12g32950
LOC_Os03g50880	fc	LOC_Os09g25610
LOC_Os03g50880	fc	LOC_Os05g49770
LOC_Os03g50880	fc	LOC_Os11g05730
LOC_Os03g50880	fc	LOC_Os06g15420
LOC_Os03g50880	fc	LOC_Os06g39260
LOC_Os03g50880	fc	LOC_Os10g33630
LOC_Os03g50880	fc	LOC_Os05g36070
LOC_Os03g50880	fc	LOC_Os05g06750
LOC_Os03g50880	fc	LOC_Os06g45110
LOC_Os03g50880	fc	LOC_Os07g19040
LOC_Os03g50880	fc	LOC_Os05g44990
LOC_Os03g50880	fc	LOC_Os11g38670
LOC_Os03g50880	fc	LOC_Os05g36290
LOC_Os03g50880	fc	LOC_Os12g37400
LOC_Os03g50880	fc	LOC_Os06g07860
LOC_Os03g50880	fc	LOC_Os03g63410
LOC_Os03g50880	fc	LOC_Os08g01270
LOC_Os03g50880	fc	LOC_Os10g34750
LOC_Os03g50880	fc	LOC_Os06g07960
LOC_Os03g50880	fc	LOC_Os03g58260
LOC_Os03g50880	fc	LOC_Os11g09280
LOC_Os03g50880	fc	LOC_Os09g27830
LOC_Os03g50880	fc	LOC_Os07g38970
LOC_Os03g50880	fc	LOC_Os05g36280
LOC_Os03g50880	fc	LOC_Os04g04980
LOC_Os03g50880	fc	LOC_Os10g36650
LOC_Os03g50880	fc	LOC_Os11g20384
LOC_Os03g50880	fc	LOC_Os06g06460
LOC_Os03g50880	fc	LOC_Os11g01510
LOC_Os03g50880	fc	LOC_Os03g61970
LOC_Os03g50880	fc	LOC_Os08g04180
LOC_Os03g50880	fc	LOC_Os05g44360
LOC_Os03g50880	fc	LOC_Os06g06510
LOC_Os03g50880	fc	LOC_Os11g06390
LOC_Os03g50880	fc	LOC_Os06g42120
LOC_Os03g50880	fc	LOC_Os04g46930
LOC_Os03g50880	fc	LOC_Os05g01710
LOC_Os03g50880	fc	LOC_Os05g05160
LOC_Os03g50880	fc	LOC_Os11g36180
LOC_Os03g50880	fc	LOC_Os05g01600
LOC_Os03g50880	fc	LOC_Os12g19290
LOC_Os03g50880	fc	LOC_Os03g62500
LOC_Os03g50880	fc	LOC_Os11g41160
LOC_Os03g50880	fc	LOC_Os10g33650
LOC_Os03g50880	fc	LOC_Os06g26340
LOC_Os03g50880	fc	LOC_Os09g19790
LOC_Os03g50880	fc	LOC_Os03g61120
LOC_Os03g50880	fc	LOC_Os03g50890
LOC_Os03g50880	fc	LOC_Os12g36950
LOC_Os03g50880	fc	LOC_Os05g46620
LOC_Os03g50880	fc	LOC_Os11g48080
LOC_Os03g50880	fc	LOC_Os03g57220
LOC_Os03g50880	fc	LOC_Os08g23150
LOC_Os03g50880	fc	LOC_Os08g17680
LOC_Os03g50880	fc	LOC_Os12g44150
LOC_Os03g50880	fc	LOC_Os07g08430
LOC_Os03g50880	fc	LOC_Os06g07978
LOC_Os03g50880	fc	LOC_Os09g37120
LOC_Os03g50880	fc	LOC_Os07g05820
LOC_Os03g50880	fc	LOC_Os05g04510
LOC_Os03g50880	fc	LOC_Os12g07490
LOC_Os03g50880	fc	LOC_Os09g32050
LOC_Os03g50880	fc	LOC_Os11g07040
LOC_Os03g50880	fc	LOC_Os10g01080
LOC_Os03g50880	fc	LOC_Os04g32950
LOC_Os03g50880	fc	LOC_Os06g04030
LOC_Os03g50880	fc	LOC_Os11g35500
LOC_Os03g50880	fc	LOC_Os07g48244
LOC_Os03g50880	fc	LOC_Os09g10274
LOC_Os03g50880	fc	LOC_Os08g30810
LOC_Os03g50880	fc	LOC_Os07g07550
LOC_Os03g50880	fc	LOC_Os11g16390
LOC_Os03g50880	fc	LOC_Os09g19734
LOC_Os03g50880	fc	LOC_Os04g34240
LOC_Os03g50880	fc	LOC_Os09g25100
LOC_Os03g50880	fc	LOC_Os03g53800
LOC_Os03g50880	fc	LOC_Os12g38860
LOC_Os03g50880	fc	LOC_Os07g42960
LOC_Os03g50880	fc	LOC_Os06g15360
LOC_Os03g50880	fc	LOC_Os05g04340
LOC_Os03g50880	fc	LOC_Os10g37740
LOC_Os03g50880	fc	LOC_Os06g49430
LOC_Os03g50880	fc	LOC_Os06g07878
LOC_Os03g50880	fc	LOC_Os09g20090
LOC_Os03g50880	fc	LOC_Os07g49230
LOC_Os03g50880	fc	LOC_Os04g55720
LOC_Os03g50880	fc	LOC_Os07g05620
LOC_Os03g50880	fc	LOC_Os08g41110
LOC_Os03g50880	fc	LOC_Os06g50300
LOC_Os03g50880	fc	LOC_Os04g44460
LOC_Os03g50880	fc	LOC_Os04g39270
LOC_Os03g50880	fc	LOC_Os07g46520
LOC_Os03g50880	fc	LOC_Os04g48380
LOC_Os03g50880	fc	LOC_Os03g56800
LOC_Os03g50880	fc	LOC_Os07g42180
LOC_Os03g50880	fc	LOC_Os05g27940
LOC_Os03g50880	fc	LOC_Os12g01520
LOC_Os03g50880	fc	LOC_Os05g04170
LOC_Os03g50880	fc	LOC_Os08g37874
LOC_Os03g50880	fc	LOC_Os08g33340
LOC_Os03g50880	fc	LOC_Os05g39950
LOC_Os03g50880	fc	LOC_Os05g03620
LOC_Os03g50880	fc	LOC_Os05g33260
LOC_Os03g50880	fc	LOC_Os03g63330
LOC_Os03g50880	fc	LOC_Os05g07860
LOC_Os03g50880	fc	LOC_Os11g17080
LOC_Os03g50880	fc	LOC_Os06g45910
LOC_Os03g50880	fc	LOC_Os11g37920
LOC_Os03g50880	fc	LOC_Os07g48760
LOC_Os03g50880	fc	LOC_Os08g13930
LOC_Os03g50880	fc	LOC_Os06g49480
LOC_Os03g50880	fc	LOC_Os12g44350
LOC_Os03g50880	fc	LOC_Os09g20820
LOC_Os03g50880	fc	LOC_Os09g04339
LOC_Os03g50880	fc	LOC_Os08g34240
LOC_Os03g50880	fc	LOC_Os06g44374
LOC_Os03g50880	fc	LOC_Os06g48620
LOC_Os03g50880	fc	LOC_Os08g36150
LOC_Os03g50880	fc	LOC_Os07g14270
LOC_Os03g50880	fc	LOC_Os09g24200
LOC_Os03g50880	fc	LOC_Os05g41010
LOC_Os03g50880	fc	LOC_Os05g06440
LOC_Os03g50880	fc	LOC_Os05g41610
LOC_Os03g50880	fc	LOC_Os07g01020
LOC_Os03g50880	fc	LOC_Os12g31820
LOC_Os03g50880	fc	LOC_Os09g21510
LOC_Os03g50880	fc	LOC_Os05g50120
LOC_Os03g50880	fc	LOC_Os07g10250
LOC_Os03g50880	fc	LOC_Os04g53210
LOC_Os03g50880	fc	LOC_Os09g08130
LOC_Os03g50880	fc	LOC_Os03g61670
LOC_Os03g50880	fc	LOC_Os06g04280
LOC_Os03g50880	fc	LOC_Os05g49520
LOC_Os03g50880	fc	LOC_Os05g49140
LOC_Os03g50880	fc	LOC_Os03g59050
LOC_Os03g50880	fc	LOC_Os04g56160
LOC_Os01g16940	fc	LOC_Os09g08130
LOC_Os01g16940	fc	LOC_Os03g15780
LOC_Os01g16940	fc	LOC_Os03g61120
LOC_Os02g37080	fc	LOC_Os08g04180
LOC_Os06g44374	fc	LOC_Os07g08430
LOC_Os06g44374	fc	LOC_Os08g04180
LOC_Os03g58300	fc	LOC_Os06g13450
LOC_Os03g58300	fc	LOC_Os06g45250
LOC_Os03g58300	fc	LOC_Os10g26010
LOC_Os03g58300	fc	LOC_Os06g48620
LOC_Os03g58300	fc	LOC_Os07g29410
LOC_Os03g58300	fc	LOC_Os06g42560
LOC_Os03g58300	fc	LOC_Os05g19954
LOC_Os03g58300	fc	LOC_Os12g09290
LOC_Os03g58300	fc	LOC_Os04g35290
LOC_Os03g58300	fc	LOC_Os10g25950
LOC_Os03g58300	fc	LOC_Os12g42870
LOC_Os03g58300	fc	LOC_Os04g39270
LOC_Os03g58300	fc	LOC_Os03g61120
LOC_Os03g58300	fc	LOC_Os10g37340
LOC_Os03g58300	fc	LOC_Os10g35940
LOC_Os03g58300	fc	LOC_Os09g08130
LOC_Os03g58300	fc	LOC_Os08g04180
LOC_Os03g58300	fc	LOC_Osp1g00440
LOC_Os03g58300	fc	LOC_Os08g23150
LOC_Os06g48620	fc	LOC_Os07g08430
LOC_Os06g48620	fc	LOC_Os08g28840
LOC_Os06g48620	fc	LOC_Os12g36950
LOC_Os06g48620	fc	LOC_Os09g25610
LOC_Os06g48620	fc	LOC_Os09g08130
LOC_Os06g48620	fc	LOC_Os08g04180
LOC_Os06g48620	fc	LOC_Os08g28860
LOC_Os06g48620	fc	LOC_Os08g23150
LOC_Os06g48620	fc	LOC_Os08g23730
LOC_Os05g05230	fc	LOC_Os08g04180
LOC_Os03g48060	fc	LOC_Os06g48620
LOC_Os03g48060	fc	LOC_Os03g50880
LOC_Os03g02680	fc	LOC_Os03g15780
LOC_Os03g02680	fc	LOC_Os03g61120
LOC_Os03g05520	fc	LOC_Os07g08430
LOC_Os03g05520	fc	LOC_Os03g50880
LOC_Os01g01307	fc	LOC_Os07g08430
LOC_Os01g01307	fc	LOC_Os03g03450
LOC_Os01g01307	fc	LOC_Os08g04180
LOC_Os01g01307	fc	LOC_Os03g50880
LOC_Os06g42560	fc	LOC_Os07g08430
LOC_Os06g42560	fc	LOC_Os09g08130
LOC_Os06g42560	fc	LOC_Os12g42980
LOC_Os06g42560	fc	LOC_Os06g48620
LOC_Os06g42560	fc	LOC_Osp1g00440
LOC_Os06g42560	fc	LOC_Os08g23150
LOC_Os05g06440	fc	LOC_Os07g08430
LOC_Os05g06440	fc	LOC_Os08g04180
LOC_Os01g22520	fc	LOC_Os07g08430
LOC_Os01g22520	fc	LOC_Os03g50880
LOC_Os05g41610	fc	LOC_Os07g08430
LOC_Os05g41610	fc	LOC_Os08g04180
LOC_Os01g43020	fc	LOC_Os06g48620
LOC_Os01g43020	fc	LOC_Os04g38950
LOC_Os01g43020	fc	LOC_Os03g15780
LOC_Os01g43020	fc	LOC_Os03g50880
LOC_Os01g43020	fc	LOC_Os03g61120
LOC_Os07g01020	fc	LOC_Os08g04180
LOC_Os03g36730	fc	LOC_Os07g08430
LOC_Os03g36730	fc	LOC_Os03g50880
LOC_Os01g25386	fc	LOC_Os07g08430
LOC_Os01g25386	fc	LOC_Os03g03450
LOC_Os04g53210	fc	LOC_Os08g04180
LOC_Os09g08130	fc	LOC_Os09g32810
LOC_Os01g40870	fc	LOC_Os07g08430
LOC_Os01g40870	fc	LOC_Os03g50880
LOC_Os05g49520	fc	LOC_Os06g48620
LOC_Os05g30750	fc	LOC_Os07g49330
LOC_Os05g30750	fc	LOC_Os11g44810
LOC_Os05g30750	fc	LOC_Os12g37560
LOC_Os05g30750	fc	LOC_Os06g40570
LOC_Os05g30750	fc	LOC_Os08g04770
LOC_Os05g30750	fc	LOC_Os08g38440
LOC_Os05g30750	fc	LOC_Os06g20370
LOC_Os05g30750	fc	LOC_Os05g45930
LOC_Os05g30750	fc	LOC_Os06g19400
LOC_Os04g58580	fc	LOC_Os08g04180
LOC_Os04g56160	fc	LOC_Os08g04180
